# Supplementary material for: Clostridioides difficile exploits toxin-mediated inflammation to alter the host nutritional landscape and exclude competitors from the gut microbiota
Source: Nat Commun. 2021 Jan 19;12:462. doi: 10.1038/s41467-020-20746-4 (PMC7815924; doi:10.1038/s41467-020-20746-4)
Supplement: Supplementary file 6 — Supplementary data 3 [file 41467_2020_20746_MOESM6_ESM.xlsx]

## Sheet: WT vs. cef, day 2
	Log2 fold change	std error (log2)	Lower confidence limit (log2)	Upper confidence limit (log2)	Linear fold change	Lower confidence limit (linear)	Upper confidence limit (linear)	P-value	BH.p.value	method	Gene.sets	probe.ID
Plaur	3.19	0.247	2.7	3.67	9.11	6.51	12.7	1.58e-13	7.39e-11	lm.nb	Anchored To Membrane, Cell Surface, Extracellular Region, Integral To Plasma Membrane, Kinase Activity, Membrane, Negative Regulation Of Apoptosis, Phosphorylation, Plasma Membrane, Receptor Activity, Signal Transduction	NM_011113.3:1085
Ccl20	-4.87	0.409	-5.67	-4.07	0.0341	0.0196	0.0595	1.08e-12	2.53e-10	lm.nb	Chemokine Activity, Cytokine Activity, Extracellular Region, Extracellular Space, Immune Response, Inflammatory Response	NM_016960.1:120
Tlr5	-1.43	0.145	-1.71	-1.14	0.371	0.305	0.452	9.78e-11	1.53e-08	lm.nb	Inflammatory Response, Innate Immune Response, Integral To Membrane, Membrane, Membrane Fraction, Receptor Activity, Signal Transduction	NM_016928.2:560
App	-1.02	0.106	-1.23	-0.816	0.492	0.425	0.568	1.58e-10	1.84e-08	lm.nb	Apical Part Of Cell, Axon, Cell Surface, Cytoplasm, Cytoplasmic Vesicle, Golgi Apparatus, Integral To Membrane, Membrane, Membrane Fraction, Neurite Development, Neuron Projection, Perinuclear Region Of Cytoplasm, Plasma Membrane, Positive Regulation Of Transcription From Rna Polymerase Ii Promoter	NM_007471.2:511
Btnl1	-3.39	0.365	-4.11	-2.67	0.0954	0.0581	0.157	3.51e-10	3.29e-08	lm.nb		NM_001111094.1:1740
Mmp10	4.07	0.469	3.15	4.99	16.8	8.9	31.8	1.43e-09	1.12e-07	lm.nb		NM_019471.2:1050
Il1b	4.51	0.526	3.48	5.54	22.7	11.1	46.5	1.97e-09	1.32e-07	lm.nb	Activation Of Mapk Activity, Activation Of Nf Kappab Transcription Factor, Extracellular Region, Extracellular Space, Inflammatory Response, Positive Regulation Of I Kappab Kinase Nf Kappab Cascade, Positive Regulation Of T Cell Proliferation, Positive Regulation Of Transcription From Rna Polymerase Ii Promoter, Secretory Granule, Vesicle	NM_008361.3:1120
Socs3	2.49	0.293	1.92	3.07	5.63	3.78	8.38	2.28e-09	1.34e-07	lm.nb	Cytoplasm, Jak Stat Cascade, Positive Regulation Of Cell Differentiation, Protein Kinase Cascade, Regulation Of Growth, Signal Transduction	NM_007707.2:585
Mmp15	-0.995	0.118	-1.23	-0.764	0.502	0.427	0.589	2.72e-09	1.41e-07	lm.nb		NM_008609.3:1765
Casp1	-1.23	0.147	-1.51	-0.937	0.428	0.35	0.522	3.58e-09	1.68e-07	lm.nb	Apoptosis Go, Cysteine Type Endopeptidase Activity, Cysteine Type Peptidase Activity, Cytoplasm, Extracellular Region, Neuron Projection, Nucleus, Peptidase Activity, Positive Regulation Of Cytokine Secretion, Protein Complex, Proteolysis, Regulation Of Apoptosis, Response To Drug	NM_009807.2:259
Tlr2	-1.35	0.165	-1.67	-1.02	0.393	0.314	0.492	5.24e-09	2.23e-07	lm.nb	Activation Of Nf Kappab Transcription Factor, Cell Surface, Cytoplasm, Cytoplasmic Vesicle, External Side Of Plasma Membrane, Inflammatory Response, Integral To Membrane, Intrinsic To Membrane, Membrane, Plasma Membrane, Positive Regulation Of Cytokine Secretion, Positive Regulation Of Transcription From Rna Polymerase Ii Promoter, Signal Transduction	NM_011905.2:255
Tlr1	-0.912	0.12	-1.15	-0.676	0.532	0.451	0.626	2.35e-08	9.17e-07	lm.nb	Cytoplasmic Vesicle, Defense Response, Immune Response, Inflammatory Response, Innate Immune Response, Integral To Membrane, Intrinsic To Membrane, Membrane, Plasma Membrane, Protein Heterodimerization Activity, Receptor Activity, Signal Transduction, Transmembrane Receptor Activity	NM_030682.1:805
Ly96	-0.773	0.107	-0.983	-0.563	0.585	0.506	0.677	6.11e-08	2.2e-06	lm.nb	Extracellular Region, Inflammatory Response, Innate Immune Response	NM_016923.1:368
Adal	-0.838	0.117	-1.07	-0.608	0.559	0.477	0.656	7.11e-08	2.38e-06	lm.nb		NM_029475.1:1202
S100a9	4.96	0.707	3.57	6.34	31	11.9	81.1	1.06e-07	3.3e-06	lm.nb	Calcium Ion Binding, Cytoplasm, Cytoskeleton, Extracellular Region, Extracellular Space, Membrane, Nucleus, Plasma Membrane	NM_009114.2:112
Sigirr	-0.696	0.104	-0.899	-0.492	0.617	0.536	0.711	2.37e-07	6.94e-06	lm.nb	Innate Immune Response, Integral To Membrane, Intrinsic To Membrane, Membrane, Receptor Activity, Signal Transduction, Transmembrane Receptor Activity	NM_023059.3:800
Cd14	1.25	0.188	0.885	1.62	2.38	1.85	3.08	2.53e-07	6.96e-06	lm.nb	Anchored To Membrane, Cell Surface, Extracellular Space, Inflammatory Response, Innate Immune Response, Lipid Raft, Membrane, Plasma Membrane, Positive Regulation Of Cytokine Secretion	NM_009841.3:235
Bcl3	1.52	0.238	1.06	1.99	2.88	2.08	3.97	5.13e-07	1.26e-05	lm.nb	Cytoplasm, Negative Regulation Of Apoptosis, Negative Regulation Of Transcription Dna Dependent, Nucleus, Positive Regulation Of Transcription From Rna Polymerase Ii Promoter, Positive Regulation Of Transcriptiondna Dependent, Protein Complex, Response To Virus, Transcription Dna Dependent	NM_033601.3:1620
Il1rl1	1.73	0.271	1.2	2.26	3.33	2.3	4.81	5.27e-07	1.26e-05	lm.nb	Cell Surface, Cytokine And Chemokine Mediated Signaling Pathway, External Side Of Plasma Membrane, Extracellular Region, Extracellular Space, Innate Immune Response, Integral To Membrane, Intrinsic To Membrane, Membrane, Negative Regulation Of Cell Proliferation, Plasma Membrane, Receptor Activity, Signal Transduction, Transmembrane Receptor Activity	NM_001025602.2:815
S100a8	4.46	0.698	3.09	5.83	22	8.51	56.7	5.59e-07	1.26e-05	lm.nb	Calcium Ion Binding, Cytoplasm, Cytoskeleton, Extracellular Region, Extracellular Space, Membrane, Plasma Membrane	NM_013650.2:227
Il17re	-1.07	0.168	-1.4	-0.744	0.475	0.378	0.597	5.63e-07	1.26e-05	lm.nb	Cytoplasm, Extracellular Region, Integral To Membrane, Membrane, Receptor Activity	NM_001034029.1:130
H2-K1	-0.91	0.143	-1.19	-0.629	0.532	0.438	0.646	6.13e-07	1.3e-05	lm.nb		NM_001001892.2:1370
Tapbp	-0.829	0.132	-1.09	-0.57	0.563	0.47	0.673	7.44e-07	1.5e-05	lm.nb	Defense Response, Endoplasmic Reticulum, Endoplasmic Reticulum Membrane, Integral To Membrane, Integral To Plasma Membrane, Membrane	NM_009318.2:2195
Hif1a	1.04	0.166	0.713	1.36	2.05	1.64	2.57	7.93e-07	1.5e-05	lm.nb	Cytoplasm, Negative Regulation Of Apoptosis, Nucleolus, Nucleus, Positive Regulation Of Cell Proliferation, Positive Regulation Of Transcription From Rna Polymerase Ii Promoter, Positive Regulation Of Transcriptiondna Dependent, Signal Transduction, Transcription Dna Dependent, Transcription Factor Complex	NM_010431.1:2335
Il15	-1.59	0.254	-2.08	-1.09	0.333	0.236	0.47	8.01e-07	1.5e-05	lm.nb	Cytokine Activity, Cytoplasm, Extracellular Region, Extracellular Space, Hematopoietin Interferon Classd200 Domain Cytokine Receptor Binding, Immune Response, Positive Regulation Of Cell Proliferation, Positive Regulation Of Immune Response, Positive Regulation Of T Cell Proliferation	NM_008357.2:854
Psmd7	0.298	0.0494	0.201	0.395	1.23	1.15	1.31	1.44e-06	2.51e-05	loglinear	Proteasome Complex	NM_010817.2:1424
Ifngr2	-0.654	0.108	-0.866	-0.442	0.636	0.549	0.736	1.45e-06	2.51e-05	lm.nb	Endoplasmic Reticulum, Plasma Membrane, Receptor Activity	NM_008338.3:797
Casp8	0.836	0.143	0.556	1.12	1.78	1.47	2.17	2.41e-06	4.03e-05	lm.nb	Angiogenesis, Apoptosis Go, Centrosome, Cysteine Type Endopeptidase Activity, Cysteine Type Peptidase Activity, Cytoplasm, Cytosol, Heart Development, Identical Protein Binding, Induction Of Apoptosis By Extracellular Signals, Lipid Raft, Mitochondrion, Neuron Projection, Nucleus, Peptidase Activity, Protein Complex, Proteolysis, Regulation Of Apoptosis	NM_009812.2:1463
Tnfrsf11a	-0.999	0.173	-1.34	-0.66	0.5	0.396	0.633	2.97e-06	4.79e-05	lm.nb	Activation Of Nf Kappab Transcription Factor, External Side Of Plasma Membrane, Integral To Membrane, Membrane, Multicellular Organismal Development, Receptor Activity, Transmembrane Receptor Activity	NM_009399.3:3870
Il1rn	2.04	0.359	1.33	2.74	4.1	2.52	6.68	4.01e-06	6.09e-05	lm.nb	Centrosome, Cytoplasm, Extracellular Region, Extracellular Space, Negative Regulation Of Apoptosis, Nucleus, Receptor Activity, Vesicle	NM_031167.5:224
Ptgs2	1.32	0.234	0.863	1.78	2.5	1.82	3.43	4.14e-06	6.09e-05	lm.nb	Angiogenesis, Cytoplasm, Endoplasmic Reticulum, Inflammatory Response, Membrane, Neuron Projection, Nucleus, Positive Regulation Of Cell Proliferation, Protein Complex	NM_011198.3:675
Ctss	-1.55	0.274	-2.08	-1.01	0.342	0.236	0.497	4.25e-06	6.09e-05	lm.nb	Cell Surface, Cysteine Type Endopeptidase Activity, Cysteine Type Peptidase Activity, Lysosome, Membrane, Peptidase Activity, Proteolysis	NM_021281.2:740
Mmp13	2.01	0.357	1.31	2.71	4.03	2.48	6.55	4.29e-06	6.09e-05	lm.nb		NM_008607.1:190
C9	-3.55	0.64	-4.81	-2.3	0.0853	0.0357	0.204	5.55e-06	7.64e-05	lm.nb	Extracellular Region, Immune Response, Innate Immune Response, Integral To Membrane, Membrane, Plasma Membrane	NM_013485.1:226
Traf3	-0.528	0.0955	-0.715	-0.341	0.693	0.609	0.789	5.8e-06	7.73e-05	lm.nb	Apoptosis Go, Cytoplasm, Endosome, Protein Kinase Binding, Regulation Of Apoptosis, Signal Transduction, Ubiquitin Protein Ligase Activity, Zinc Ion Binding	NM_001048206.1:6385
C1qbp	0.697	0.126	0.45	0.945	1.62	1.37	1.93	5.94e-06	7.73e-05	lm.nb	Cytoplasm, Extracellular Space, Membrane, Mitochondrion, Nucleus	NM_007573.2:630
Tnfsf15	-1.64	0.3	-2.22	-1.05	0.322	0.214	0.484	7.23e-06	9.14e-05	lm.nb	Cytokine Activity, Extracellular Space, Immune Response, Integral To Membrane, Membrane, Plasma Membrane, Positive Regulation Of Cytokine Secretion	NM_177371.3:4695
Cradd	-0.716	0.134	-0.98	-0.453	0.609	0.507	0.73	9.95e-06	0.000123	lm.nb	Apoptosis Go, Regulation Of Apoptosis, Signal Transduction	NM_009950.2:1470
Kit	-1.26	0.236	-1.72	-0.793	0.419	0.304	0.577	1.06e-05	0.000125	lm.nb	Activation Of Mapk Activity, Cell Surface, Cytoplasm, External Side Of Plasma Membrane, Extracellular Space, Hemopoiesis, Integral To Membrane, Membrane, Nucleus, Plasma Membrane, Positive Regulation Of Cell Proliferation, Positive Regulation Of Map Kinase Activity, Protein Amino Acid Autophosphorylation	NM_001122733.1:4275
Pigr	-1.04	0.197	-1.43	-0.659	0.485	0.371	0.633	1.06e-05	0.000125	lm.nb	Extracellular Region, Integral To Membrane, Membrane, Plasma Membrane	NM_011082.3:585
Cfb	-1.22	0.231	-1.68	-0.769	0.428	0.313	0.587	1.16e-05	0.000132	lm.nb	Cell Proliferation Go 0008283, Extracellular Region, Extracellular Space, Innate Immune Response, Peptidase Activity, Proteolysis, Serine Type Endopeptidase Activity, Serine Type Peptidase Activity	NM_008198.2:1685
Il10rb	-0.995	0.189	-1.37	-0.624	0.502	0.388	0.649	1.23e-05	0.000137	lm.nb	Receptor Activity	NM_008349.5:465
Ikbkg	-0.552	0.106	-0.759	-0.345	0.682	0.591	0.787	1.34e-05	0.000146	lm.nb	Activation Of Nf Kappab Transcription Factor, Cytoplasm, Cytosol, Kinase Activity, Nucleus, Phosphorylation, Protein Heterodimerization Activity, Regulation Of Transcriptiondna Dependent, Response To Dna Damage Stimulus, Transcription Dna Dependent	NM_178590.2:525
Csf3r	2.64	0.506	1.65	3.63	6.22	3.13	12.4	1.4e-05	0.000148	lm.nb	Cytokine And Chemokine Mediated Signaling Pathway, Hematopoietin Interferon Classd200 Domain Cytokine Receptor Activity, Integral To Membrane, Membrane, Receptor Activity	NM_001252651.1:1294
Abcb1a	-1.74	0.338	-2.4	-1.07	0.3	0.19	0.475	1.76e-05	0.00018	lm.nb	Apical Plasma Membrane, Atp Binding, Atpase Activity, Cell Surface, Integral To Membrane, Membrane, Nucleoside Triphosphatase Activity, Nucleotide Binding, Plasma Membrane, Transport	NM_011076.1:2600
Cd164	-0.306	0.0597	-0.423	-0.189	0.809	0.746	0.877	1.77e-05	0.00018	loglinear	Endosome, Heterophilic Cell Adhesion, Integral To Membrane, Lysosome, Membrane, Plasma Membrane	NM_016898.2:688
Tnf	2.45	0.481	1.51	3.4	5.48	2.85	10.5	1.92e-05	0.000191	lm.nb	Cell Surface, External Side Of Plasma Membrane, Extracellular Region, Extracellular Space, Integral To Membrane, Integral To Plasma Membrane, Lipid Raft, Membrane, Plasma Membrane, Positive Regulation Of Cell Proliferation, Positive Regulation Of Transcriptiondna Dependent, Response To Virus, Secretory Granule	NM_013693.1:1135
Prim1	0.6	0.118	0.367	0.832	1.52	1.29	1.78	2.14e-05	0.000209	lm.nb	Transcription Dna Dependent	NM_008921.2:1166
Tlr3	-0.888	0.176	-1.23	-0.542	0.54	0.425	0.687	2.3e-05	0.000218	lm.nb	Activation Of Nf Kappab Transcription Factor, Cell Surface, Cytoplasm, Defense Response, Defense Response To Virus, Endoplasmic Reticulum, Endosome, Integral To Membrane, Membrane, Positive Regulation Of I Kappab Kinase Nf Kappab Cascade, Positive Regulation Of Transcription From Rna Polymerase Ii Promoter, Response To Virus, Signal Transduction	NM_126166.2:1165
Tgfbr2	-0.64	0.127	-0.889	-0.39	0.642	0.54	0.763	2.33e-05	0.000218	lm.nb	Brain Development, Cell Surface, Cytoplasm, Cytosol, External Side Of Plasma Membrane, Integral To Membrane, Integral To Plasma Membrane, Membrane, Membrane Fraction, Negative Regulation Of Cell Proliferation, Organ Morphogenesis, Plasma Membrane, Receptor Complex, Regulation Of Growth	NM_009371.2:475
Cx3cl1	-0.479	0.0956	-0.667	-0.292	0.717	0.63	0.817	2.42e-05	0.000219	lm.nb	Cell Projection, Cell Surface, Cytokine And Chemokine Mediated Signaling Pathway, Cytoplasm, Extracellular Region, Extracellular Space, Immune Response, Integral To Membrane, Membrane, Negative Regulation Of Apoptosis, Perinuclear Region Of Cytoplasm, Plasma Membrane, Positive Regulation Of Cell Migration, Soluble Fraction, Wound Healing	NM_009142.3:125
Nos2	2.19	0.437	1.34	3.05	4.57	2.52	8.28	2.44e-05	0.000219	lm.nb	Cytoplasm, Cytosol, Extracellular Space, Inflammatory Response, Nucleus, Perinuclear Region Of Cytoplasm, Protein Kinase Cascade, Regulation Of Catalytic Activity, Signal Transduction	NM_010927.3:3715
Itga6	0.423	0.0851	0.256	0.589	1.34	1.19	1.5	2.8e-05	0.000247	loglinear	Basement Membrane, Basolateral Plasma Membrane, Cell Surface, External Side Of Plasma Membrane, Integral To Membrane, Integrin Complex, Membrane, Negative Regulation Of Apoptosis, Plasma Membrane, Positive Regulation Of Transcription From Rna Polymerase Ii Promoter	NM_008397.3:910
Cxcl10	2.41	0.488	1.46	3.37	5.32	2.74	10.3	2.95e-05	0.000256	lm.nb	Chemokine Activity, Cytokine Activity, Defense Response To Virus, External Side Of Plasma Membrane, Extracellular Region, Extracellular Space, Immune Response, Inflammatory Response, Negative Regulation Of Angiogenesis, Positive Regulation Of Cell Migration, Positive Regulation Of Cell Proliferation, Signal Transduction	NM_021274.1:115
Tollip	-0.56	0.114	-0.784	-0.336	0.678	0.581	0.792	3.37e-05	0.000287	lm.nb	Cytoplasm, Inflammatory Response, Innate Immune Response, Perinuclear Region Of Cytoplasm, Phosphorylation, Signal Transduction	NM_023764.3:260
Cxcl9	2.61	0.539	1.55	3.66	6.09	2.93	12.7	4e-05	0.000334	lm.nb	Cytokine Activity, Defense Response To Virus, External Side Of Plasma Membrane, Extracellular Region, Extracellular Space	NM_008599.2:40
Psmc2	0.229	0.0477	0.135	0.322	1.17	1.1	1.25	4.44e-05	0.000364	loglinear	Atp Binding, Atpase Activity, Cytoplasm, Mitochondrion, Nucleotide Binding, Nucleus, Proteasome Complex	NM_011188.3:654
Cxcl12	-1.49	0.324	-2.12	-0.853	0.357	0.23	0.553	7.77e-05	0.000627	lm.nb	Brain Development, Chemokine Activity, Cytokine Activity, External Side Of Plasma Membrane, Extracellular Region, Extracellular Space, Immune Response, Negative Regulation Of Apoptosis, Plasma Membrane, Positive Regulation Of Cell Migration, Positive Regulation Of Cell Proliferation, T Cell Proliferation	NM_021704.3:259
Smad5	-0.578	0.126	-0.826	-0.331	0.67	0.564	0.795	8.1e-05	0.000643	lm.nb	Angiogenesis, Cytoplasm, Multicellular Organismal Development, Nucleus, Positive Regulation Of Transcription From Rna Polymerase Ii Promoter, Protein Amino Acid Phosphorylation, Regulation Of Transcriptiondna Dependent, Transcription Dna Dependent, Transcription Factor Complex	NM_008541.2:2630
Mif	0.973	0.214	0.554	1.39	1.96	1.47	2.62	8.73e-05	0.000671	lm.nb	Cell Surface, Cell Surface Receptor Linked Signal Transduction Go 0007166, Cytoplasm, Extracellular Region, Extracellular Space, Negative Regulation Of Apoptosis, Nucleus, Positive Regulation Of Immune Response	NM_010798.2:373
Ltbr	-0.29	0.0636	-0.414	-0.165	0.818	0.75	0.892	8.75e-05	0.000671	loglinear	Apoptosis Go, Identical Protein Binding, Integral To Membrane, Membrane, Receptor Activity	NM_010736.3:1962
Mmp16	-1.18	0.259	-1.68	-0.668	0.443	0.312	0.629	8.98e-05	0.000678	lm.nb		NM_019724.3:3075
Il6	1.59	0.351	0.902	2.28	3.01	1.87	4.85	9.34e-05	0.000694	lm.nb	External Side Of Plasma Membrane, Extracellular Region, Extracellular Space, Negative Regulation Of Apoptosis, Neurite Development, Positive Regulation Of Cell Proliferation, Positive Regulation Of Transcription From Rna Polymerase Ii Promoter, Positive Regulation Of Transcriptiondna Dependent	NM_031168.1:40
Atg16l1	-0.496	0.11	-0.711	-0.281	0.709	0.611	0.823	9.6e-05	0.000702	lm.nb	Cytoplasm, Membrane, Transport	NM_029846.3:1250
Phlpp1	-0.576	0.129	-0.828	-0.323	0.671	0.563	0.799	0.00011	0.000782	lm.nb		NM_133821.3:3246
Tmem173	1.22	0.273	0.685	1.75	2.33	1.61	3.37	0.00011	0.000782	lm.nb	Apoptosis Go, Cytoplasm, Defense Response To Virus, Endoplasmic Reticulum, Endoplasmic Reticulum Membrane, Innate Immune Response, Integral To Membrane, Membrane, Mitochondrion, Perinuclear Region Of Cytoplasm, Plasma Membrane, Positive Regulation Of Transcription From Rna Polymerase Ii Promoter	NM_028261.1:130
Abl1	-0.736	0.166	-1.06	-0.411	0.6	0.479	0.752	0.000118	0.000827	lm.nb	Cytoplasm, Cytoskeleton, Cytosol, Mitochondrion, Nucleolus, Nucleus, Peptidyl Tyrosine Phosphorylation, Perinuclear Region Of Cytoplasm, Phosphorylation, Protein Amino Acid Phosphorylation, Response To Dna Damage Stimulus	NM_009594.3:4216
Igf2r	-0.549	0.124	-0.792	-0.305	0.684	0.577	0.809	0.000129	0.000886	lm.nb	Cell Surface, Cytoplasm, Endosome, Extracellular Space, G Protein Coupled Receptor Protein Signaling Pathway, Integral To Membrane, Late Endosome, Lysosome, Membrane, Membrane Fraction, Nucleus, Perinuclear Region Of Cytoplasm, Regulation Of Apoptosis, Transport	NM_010515.1:2585
Icam2	-0.77	0.175	-1.11	-0.427	0.587	0.463	0.744	0.000131	0.00089	lm.nb	Cell Cell Adhesion, Integral To Membrane, Integral To Plasma Membrane, Integrin Binding, Membrane, Plasma Membrane	NM_010494.1:375
Fcgrt	-0.712	0.164	-1.03	-0.39	0.61	0.488	0.763	0.000162	0.00108	lm.nb	Immune Response, Integral To Membrane, Membrane, Plasma Membrane, Receptor Activity	NM_010189.3:750
Casp3	-0.406	0.0945	-0.591	-0.221	0.755	0.664	0.858	0.000179	0.00118	lm.nb	Cytoplasm, Cytosol, Heart Development, Mitochondrion, Negative Regulation Of Apoptosis, Nucleus, Proteolysis, Soluble Fraction	NM_009810.2:630
Cdh5	-0.91	0.214	-1.33	-0.491	0.532	0.398	0.712	0.000199	0.00129	lm.nb	Calcium Ion Binding, Cell Cell Adhesion, Cell Junction, Integral To Membrane, Membrane, Negative Regulation Of Cell Proliferation, Plasma Membrane, Receptor Binding	NM_009868.3:1615
Cul9	-1.03	0.241	-1.5	-0.553	0.491	0.354	0.682	0.000202	0.0013	lm.nb		NM_001081335.2:2552
Tcf4	-0.676	0.161	-0.992	-0.36	0.626	0.503	0.779	0.000235	0.00149	lm.nb	Multicellular Organismal Development, Nervous System Development, Nucleus, Positive Regulation Of Transcription From Rna Polymerase Ii Promoter, Positive Regulation Of Transcriptiondna Dependent, Transcription Dna Dependent, Transcription Factor Complex	NM_013685.1:3045
Ncam1	-1.14	0.273	-1.68	-0.605	0.454	0.313	0.657	0.000246	0.00154	lm.nb	Anchored To Membrane, Axon, Cell Soma, Cell Surface, Cell Surface Receptor Linked Signal Transduction Go 0007166, External Side Of Plasma Membrane, Heparin Binding, Integral To Membrane, Membrane, Plasma Membrane	NM_001113204.1:740
Cxcr3	-0.778	0.189	-1.15	-0.408	0.583	0.451	0.754	0.000291	0.00179	lm.nb	Calcium Mediated Signaling, Cytokine And Chemokine Mediated Signaling Pathway, External Side Of Plasma Membrane, G Protein Coupled Receptor Activity, G Protein Coupled Receptor Protein Signaling Pathway, Integral To Membrane, Membrane, Plasma Membrane, Receptor Activity, Signal Transduction	NM_009910.2:605
Pecam1	-0.962	0.234	-1.42	-0.503	0.513	0.374	0.705	0.000294	0.00179	lm.nb	Cell Junction, Cell Surface, External Side Of Plasma Membrane, Extracellular Space, Integral To Membrane, Lipid Raft, Membrane, Plasma Membrane, Soluble Fraction, Wound Healing	NM_008816.2:1100
Il1r2	2.35	0.574	1.23	3.48	5.11	2.34	11.1	0.000303	0.00182	lm.nb	Cytokine And Chemokine Mediated Signaling Pathway, Extracellular Region, Integral To Membrane, Membrane, Plasma Membrane, Receptor Activity	NM_010555.4:1077
Fadd	-0.622	0.152	-0.92	-0.325	0.65	0.529	0.799	0.000307	0.00182	lm.nb	Apoptosis Go, Cytoplasm, Defense Response To Virus, Identical Protein Binding, Induction Of Apoptosis By Extracellular Signals, Innate Immune Response, Lipid Raft, Neuron Projection, Positive Regulation Of Transcription From Rna Polymerase Ii Promoter, Protein Complex, Regulation Of Apoptosis, Signal Transduction	NM_010175.5:2641
Ltb4r2	1.53	0.378	0.787	2.27	2.88	1.73	4.82	0.000355	0.00208	lm.nb	G Protein Coupled Receptor Activity, G Protein Coupled Receptor Protein Signaling Pathway, Integral To Membrane, Membrane, Membrane Fraction, Plasma Membrane, Receptor Activity, Signal Transduction	NM_020490.2:788
Il13	1.83	0.455	0.935	2.72	3.55	1.91	6.58	0.000383	0.00221	lm.nb	Cytokine Activity, Cytoplasm, External Side Of Plasma Membrane, Extracellular Region, Extracellular Space, Hematopoietin Interferon Classd200 Domain Cytokine Receptor Binding, Immune Response	NM_008355.2:425
Tgfbr1	-0.39	0.0972	-0.581	-0.199	0.763	0.669	0.871	0.000387	0.00221	lm.nb	Apical Plasma Membrane, Basolateral Plasma Membrane, Cell Junction, Integral To Membrane, Membrane, Negative Regulation Of Apoptosis, Plasma Membrane, Positive Regulation Of Cell Proliferation, Positive Regulation Of Transcriptiondna Dependent, Protein Complex, Receptor Complex, Signal Transduction	NM_009370.2:4425
Mr1	-1.01	0.254	-1.51	-0.515	0.496	0.351	0.7	0.000412	0.0023	lm.nb	Endoplasmic Reticulum, Immune Response, Integral To Membrane, Membrane	NM_008209.4:1360
H2-Q10	0.778	0.195	0.396	1.16	1.72	1.32	2.24	0.000414	0.0023	lm.nb		NM_010391.4:890
Timp2	-1	0.251	-1.49	-0.508	0.5	0.355	0.703	0.000417	0.0023	lm.nb		NM_011594.3:655
Bax	-0.722	0.185	-1.09	-0.359	0.606	0.471	0.78	0.000525	0.00286	lm.nb	Cytoplasm, Cytosol, Endoplasmic Reticulum, Endoplasmic Reticulum Membrane, Induction Of Apoptosis By Extracellular Signals, Integral To Membrane, Membrane, Mitochondrion, Nervous System Development, Nucleus, Response To Toxin, Soluble Fraction	NM_007527.3:735
Thy1	-1.01	0.26	-1.52	-0.501	0.496	0.348	0.707	0.000549	0.00295	lm.nb	Anchored To Membrane, Angiogenesis, Cell Cell Adhesion, Cell Surface, Cytosol, Dendrite, Endoplasmic Reticulum, External Side Of Plasma Membrane, Lipid Raft, Membrane, Plasma Membrane, Positive Regulation Of T Cell Activation	NM_009382.3:425
Notch1	-0.36	0.093	-0.543	-0.178	0.779	0.687	0.884	0.000565	0.003	lm.nb	Cell Surface, Cytoplasm, Golgi Apparatus, Integral To Membrane, Negative Regulation Of Apoptosis, Nucleus, Plasma Membrane, Positive Regulation Of Cell Proliferation, Positive Regulation Of Transcription From Rna Polymerase Ii Promoter, Positive Regulation Of Transcriptiondna Dependent	NM_008714.2:1425
Mapk14	-0.287	0.0745	-0.433	-0.141	0.82	0.741	0.907	0.000602	0.00317	loglinear	Angiogenesis, Cytoplasm, Cytosol, Mitochondrion, Nucleus, Positive Regulation Of Transcription From Rna Polymerase Ii Promoter, Protein Amino Acid Autophosphorylation, Protein Kinase Cascade, Response To Stress, Soluble Fraction, Transcription Dna Dependent	NM_011951.2:1420
Zeb1	-0.98	0.256	-1.48	-0.479	0.507	0.358	0.718	0.00063	0.00325	lm.nb	Cytoplasm, Negative Regulation Of Transcription Dna Dependent, Nervous System Development, Nucleus, Positive Regulation Of Transcription From Rna Polymerase Ii Promoter, Transcription Dna Dependent, Transcription Factor Complex	NM_011546.2:4150
Ube2l3	-0.268	0.0701	-0.406	-0.131	0.83	0.755	0.913	0.000638	0.00325	loglinear	Cell Proliferation Go 0008283, Cytoplasm, Nucleus, Regulation Of Transcriptiondna Dependent, Ubiquitin Protein Ligase Activity	NM_009456.2:1817
Cd3eap	1.14	0.299	0.558	1.73	2.21	1.47	3.32	0.000643	0.00325	lm.nb	Cytoplasm, Mitochondrion, Nucleolus, Nucleus	NM_145822.2:1858
Tyk2	-0.551	0.144	-0.833	-0.268	0.683	0.561	0.83	0.000647	0.00325	lm.nb	Atp Binding, Cytoplasm, Kinase Activity, Nucleotide Binding, Nucleus, Phosphorylation	NM_018793.2:3465
C2	-1.17	0.307	-1.77	-0.569	0.444	0.293	0.674	0.000663	0.0033	lm.nb	Extracellular Region, Innate Immune Response, Peptidase Activity, Proteolysis, Serine Type Endopeptidase Activity, Serine Type Peptidase Activity	NM_013484.2:2359
Il1a	1.65	0.435	0.8	2.5	3.14	1.74	5.67	0.000688	0.00338	lm.nb	Cell Surface, Cytosol, Extracellular Region, Extracellular Space, Immune Response, Inflammatory Response, Negative Regulation Of Cell Proliferation, Positive Regulation Of Cytokine Secretion, Positive Regulation Of I Kappab Kinase Nf Kappab Cascade, Positive Regulation Of Transcription From Rna Polymerase Ii Promoter	NM_010554.4:225
Gpi1	-0.901	0.237	-1.37	-0.436	0.536	0.388	0.739	0.000693	0.00338	lm.nb	Angiogenesis, Cytokine Activity, Cytoplasm, Cytosol, Extracellular Region, Extracellular Space, Growth Factor Activity, Nucleus, Plasma Membrane, Soluble Fraction	NM_008155.3:2675
Ikbke	-1.27	0.336	-1.93	-0.614	0.414	0.262	0.653	0.000712	0.00343	lm.nb	Cytoplasm, Kinase Activity, Nucleotide Binding, Nucleus, Phosphorylation, Protein Amino Acid Phosphorylation, Protein Kinase Activity, Protein Serine Threonine Kinase Activity, Response To Dna Damage Stimulus	NM_019777.3:2495
Maf	-1.11	0.293	-1.68	-0.532	0.465	0.312	0.692	0.000731	0.00346	lm.nb	Cytokine Production, Cytoplasm, Negative Regulation Of Transcription From Rna Polymerase Ii Promoter, Nucleus, Positive Regulation Of Transcription From Rna Polymerase Ii Promoter, Protein Homodimerization Activity, Regulation Of Transcriptiondna Dependent, Transcription Dna Dependent	NM_001025577.2:43
Mmp12	1.59	0.421	0.765	2.42	3.01	1.7	5.34	0.000736	0.00346	lm.nb		NM_008605.3:592
Il1r1	-0.525	0.139	-0.798	-0.252	0.695	0.575	0.84	0.000739	0.00346	lm.nb	Cell Surface, Cytokine And Chemokine Mediated Signaling Pathway, Extracellular Region, Innate Immune Response, Integral To Membrane, Intrinsic To Membrane, Membrane, Plasma Membrane, Protein Complex, Receptor Activity, Signal Transduction, Transmembrane Receptor Activity	NM_001123382.1:820
Tgfbi	-0.885	0.236	-1.35	-0.423	0.542	0.393	0.746	0.000776	0.00359	lm.nb	Extracellular Region, Extracellular Space	NM_009369.4:1295
Tirap	0.417	0.111	0.199	0.636	1.34	1.15	1.55	0.000789	0.00362	lm.nb	Activation Of Jnk Activity, Activation Of Nf Kappab Transcription Factor, Cell Surface Receptor Linked Signal Transduction Go 0007166, Cytoplasm, I Kappab Kinase Nf Kappab Cascade, Inflammatory Response, Myeloid Cell Differentiation, Positive Regulation Of I Kappab Kinase Nf Kappab Cascade, Signal Transduction	NM_001177847.1:200
Cd36	-1.32	0.351	-2	-0.627	0.402	0.249	0.648	0.000799	0.00363	lm.nb	Apical Part Of Cell, Cell Surface, Cell Surface Receptor Linked Signal Transduction Go 0007166, External Side Of Plasma Membrane, Golgi Apparatus, Integral To Membrane, Lipid Raft, Membrane, Microsome, Mitochondrion, Negative Regulation Of Angiogenesis, Plasma Membrane, Positive Regulation Of I Kappab Kinase Nf Kappab Cascade	NM_007643.3:1520
Prkcd	-0.555	0.149	-0.847	-0.263	0.681	0.556	0.834	0.000847	0.0038	lm.nb	Cytoplasm, Cytosol, Endoplasmic Reticulum, Membrane, Membrane Fraction, Mitochondrion, Nuclear Matrix, Nucleus, Plasma Membrane, Positive Regulation Of Map Kinase Activity, Protein Amino Acid Autophosphorylation	NM_011103.2:1265
Mapk1	-0.331	0.0891	-0.506	-0.157	0.795	0.704	0.897	0.000853	0.0038	lm.nb	Cytoplasm, Cytoskeleton, Cytosol, Mitochondrion, Nucleus, Organ Morphogenesis, Protein Complex, Response To Toxin, Signal Transduction, Soluble Fraction, Transcription Dna Dependent	NM_011949.3:1210
Stat3	0.328	0.0889	0.154	0.502	1.26	1.11	1.42	0.000919	0.00406	loglinear	Cytoplasm, Jak Stat Cascade, Nucleus, Plasma Membrane, Positive Regulation Of Transcription From Rna Polymerase Ii Promoter, Positive Regulation Of Transcriptiondna Dependent, Regulation Of Transcriptiondna Dependent, Signal Transduction, Transcription Dna Dependent	NM_213659.2:2130
Mx1	-0.932	0.253	-1.43	-0.436	0.524	0.372	0.739	0.000939	0.00411	lm.nb	Cytoplasm, Innate Immune Response, Nucleotide Binding, Nucleus, Response To Virus	NM_010846.1:2485
Cd34	-1.22	0.338	-1.88	-0.561	0.428	0.271	0.678	0.00111	0.00479	lm.nb	Cell Cell Adhesion, Cell Surface, Cytoplasm, External Side Of Plasma Membrane, Extracellular Region, Hemopoiesis, Integral To Membrane, Membrane, Perinuclear Region Of Cytoplasm, Plasma Membrane, Positive Regulation Of Angiogenesis	NM_001111059.1:560
Bcap31	-0.276	0.0766	-0.426	-0.126	0.826	0.744	0.917	0.00117	0.00502	loglinear	Apoptosis Go, Endoplasmic Reticulum, Immune Response, Integral To Membrane, Integral To Plasma Membrane, Membrane, Mitochondrion, Plasma Membrane, Receptor Activity, Transport	NM_012060.4:65
Irak1	-0.351	0.0976	-0.542	-0.16	0.784	0.687	0.895	0.00118	0.00502	loglinear	Activation Of Nf Kappab Transcription Factor, Cytoplasm, Membrane Fraction, Negative Regulation Of Transcription Dna Dependent, Nucleus, Positive Regulation Of Transcription From Rna Polymerase Ii Promoter, Protein Amino Acid Autophosphorylation, Signal Transduction, Soluble Fraction	NM_008363.2:951
Mmp2	-0.79	0.222	-1.23	-0.355	0.578	0.428	0.782	0.00131	0.00553	lm.nb		NM_008610.2:2376
Ccl24	1.95	0.551	0.873	3.03	3.87	1.83	8.19	0.00135	0.00566	lm.nb	Chemokine Activity, Cytokine Activity, Extracellular Region, Extracellular Space, Immune Response, Inflammatory Response, Positive Regulation Of Angiogenesis, Positive Regulation Of Cell Migration, Regulation Of Cell Shape	NM_019577.4:335
Ifnar1	-0.307	0.0887	-0.481	-0.133	0.808	0.717	0.912	0.00169	0.00701	lm.nb	Defense Response To Virus, Integral To Membrane, Membrane, Receptor Activity, T Cell Activation	NM_010508.1:1195
Nox4	-2.05	0.601	-3.23	-0.875	0.241	0.107	0.545	0.0019	0.0078	lm.nb	Apical Plasma Membrane, Cell Junction, Endoplasmic Reticulum, Focal Adhesion, Integral To Membrane, Membrane, Mitochondrion, Negative Regulation Of Cell Proliferation, Perinuclear Region Of Cytoplasm, Plasma Membrane, Positive Regulation Of Map Kinase Activity	NM_015760.4:1535
Il23r	-1.57	0.463	-2.48	-0.665	0.336	0.179	0.631	0.002	0.00814	lm.nb	Cytokine And Chemokine Mediated Signaling Pathway, Inflammatory Response, Innate Immune Response, Integral To Membrane, Integral To Plasma Membrane, Jak Stat Cascade, Membrane, Plasma Membrane, Receptor Activity	NM_144548.1:690
Tgfb2	-1.5	0.443	-2.36	-0.629	0.354	0.194	0.647	0.00209	0.00843	lm.nb	Axon, Basement Membrane, Cell Soma, Cell Surface, Cytoplasm, Extracellular Matrix, Extracellular Region, Extracellular Space, Hemopoiesis, Negative Regulation Of Apoptosis, Positive Regulation Of Cell Proliferation, Secretory Granule	NM_009367.1:1685
Mmp23	-1.02	0.302	-1.61	-0.423	0.495	0.328	0.746	0.0022	0.00878	lm.nb		NM_011985.3:935
Tbk1	-0.386	0.116	-0.612	-0.159	0.765	0.654	0.896	0.00233	0.00923	lm.nb	Cytoplasm, Innate Immune Response, Kinase Activity, Nucleotide Binding, Phosphorylation, Positive Regulation Of Transcription From Rna Polymerase Ii Promoter, Protein Amino Acid Phosphorylation, Protein Kinase Activity, Protein Serine Threonine Kinase Activity, Response To Virus	NM_019786.4:440
Fyn	-0.582	0.176	-0.926	-0.237	0.668	0.526	0.848	0.00251	0.00987	lm.nb	Cell Surface Receptor Linked Signal Transduction Go 0007166, Endosome, Membrane, Membrane Fraction, Microsome, Mitochondrion, Multicellular Organismal Development, Nucleotide Binding, Peptidyl Tyrosine Phosphorylation, Phosphorylation, Plasma Membrane, Protein Amino Acid Autophosphorylation, Protein Amino Acid Phosphorylation, Regulation Of Cell Shape	NM_008054.2:1030
Tnfrsf1b	0.919	0.278	0.373	1.46	1.89	1.3	2.76	0.00257	0.01	lm.nb	Axon, Cell Proliferation Go 0008283, Cell Soma, Cell Surface Receptor Linked Signal Transduction Go 0007166, Immune Response, Inflammatory Response, Integral To Membrane, Lipid Raft, Membrane, Membrane Fraction, Nucleus, Perinuclear Region Of Cytoplasm, Receptor Activity	NM_011610.3:3270
Nfkbia	0.686	0.209	0.276	1.09	1.61	1.21	2.14	0.00267	0.0103	lm.nb	Cytoplasm, Cytosol, Nucleus, Plasma Membrane, Positive Regulation Of Transcription From Rna Polymerase Ii Promoter, Positive Regulation Of Transcriptiondna Dependent, Protein Complex	NM_010907.2:646
Jak3	0.792	0.243	0.315	1.27	1.73	1.24	2.41	0.00286	0.011	lm.nb	B Cell Differentiation, Cytoplasm, Cytoskeleton, Membrane, Positive Regulation Of Immune Response, Positive Regulation Of T Cell Proliferation, Positive Regulation Of Transcription From Rna Polymerase Ii Promoter, Protein Amino Acid Autophosphorylation, Protein Kinase Cascade	NM_010589.5:145
Timp3	-0.88	0.276	-1.42	-0.338	0.543	0.373	0.791	0.00346	0.0132	lm.nb		NM_011595.2:2460
Ebi3	-0.701	0.222	-1.14	-0.266	0.615	0.455	0.832	0.00371	0.014	lm.nb	Cytokine Activity, Cytokine And Chemokine Mediated Signaling Pathway, Extracellular Region, Extracellular Space, Hematopoietin Interferon Classd200 Domain Cytokine Receptor Activity, Membrane	NM_015766.2:1015
Ifnar2	-0.683	0.217	-1.11	-0.258	0.623	0.464	0.836	0.00375	0.014	lm.nb	Cell Proliferation Go 0008283, Cytokine And Chemokine Mediated Signaling Pathway, Extracellular Region, Extracellular Space, Integral To Membrane, Integral To Plasma Membrane, Membrane, Protein Kinase Binding, Receptor Activity, Regulation Of Transcription From Rna Polymerase Ii Promoter	NM_001110498.1:725
Tnfrsf17	-1.49	0.476	-2.43	-0.56	0.355	0.186	0.678	0.00389	0.0142	lm.nb	Integral To Membrane, Membrane, Receptor Activity	NM_011608.1:140
Nox1	0.791	0.252	0.297	1.28	1.73	1.23	2.44	0.00389	0.0142	lm.nb	Angiogenesis, Cell Junction, Cell Migration, Cell Projection, Cytoplasm, Endosome, Integral To Membrane, Membrane, Plasma Membrane, Positive Regulation Of Cell Proliferation, Response To Stress, Signal Transduction, Transport	NM_172203.1:475
Mmp25	0.893	0.285	0.335	1.45	1.86	1.26	2.73	0.0039	0.0142	lm.nb		NM_001033339.3:2865
Mmp1b	1.48	0.47	0.553	2.4	2.78	1.47	5.27	0.00391	0.0142	lm.nb		NM_032007.3:944
Mmp17	-1.42	0.455	-2.31	-0.524	0.375	0.202	0.696	0.00416	0.015	lm.nb		NM_011846.4:3232
Ifit2	1.17	0.379	0.431	1.92	2.26	1.35	3.78	0.00431	0.0153	lm.nb	Response To Virus	NM_008332.2:230
Rorc	-0.993	0.321	-1.62	-0.364	0.502	0.325	0.777	0.00432	0.0153	lm.nb	Multicellular Organismal Development, Nucleus, Protein Amino Acid Phosphorylation, Regulation Of Transcription From Rna Polymerase Ii Promoter, Regulation Of Transcriptiondna Dependent, Sequence Specific Dna Binding, Transcription Dna Dependent, Zinc Ion Binding	NM_011281.2:1687
Tnfsf12	-1.25	0.407	-2.05	-0.457	0.419	0.241	0.729	0.00447	0.0157	lm.nb	Angiogenesis, Apoptosis Go, Cytokine Activity, Extracellular Region, Extracellular Space, Immune Response, Integral To Membrane, Membrane, Multicellular Organismal Development, Perinuclear Region Of Cytoplasm, Plasma Membrane	NM_011614.3:1215
Tfrc	0.85	0.276	0.309	1.39	1.8	1.24	2.62	0.00448	0.0157	lm.nb	Cell Surface, Endosome, Extracellular Region, Integral To Membrane, Membrane, Mitochondrion, Peptidase Activity, Perinuclear Region Of Cytoplasm, Plasma Membrane, Proteolysis, Receptor Activity, Receptor Mediated Endocytosis	NM_011638.3:1930
Il11ra1	-1.36	0.442	-2.22	-0.493	0.39	0.214	0.711	0.00455	0.0158	lm.nb	Cytokine And Chemokine Mediated Signaling Pathway, Hematopoietin Interferon Classd200 Domain Cytokine Receptor Activity, Integral To Membrane, Membrane, Positive Regulation Of Cell Proliferation, Receptor Activity	NM_010549.3:22
Pdgfb	-0.666	0.217	-1.09	-0.241	0.63	0.47	0.846	0.0046	0.0158	lm.nb	Basolateral Plasma Membrane, Cell Surface, Cytoplasm, Extracellular Region, Membrane, Multicellular Organismal Development, Negative Regulation Of Transcription Dna Dependent, Positive Regulation Of Cell Proliferation, Positive Regulation Of Transcriptiondna Dependent	NM_011057.3:2325
Ccrl1	-1.33	0.436	-2.19	-0.48	0.397	0.219	0.717	0.00471	0.0161	lm.nb	G Protein Coupled Receptor Activity, G Protein Coupled Receptor Protein Signaling Pathway, Integral To Membrane, Membrane, Plasma Membrane, Receptor Activity, Signal Transduction	NM_145700.2:780
Nr1h4	-0.371	0.124	-0.614	-0.128	0.773	0.653	0.915	0.00565	0.0191	lm.nb		NM_009108.2:1175
Hfe	-1.16	0.39	-1.92	-0.394	0.448	0.264	0.761	0.00595	0.02	lm.nb	Apical Part Of Cell, Cytoplasmic Vesicle, Immune Response, Integral To Membrane, Membrane, Perinuclear Region Of Cytoplasm	NM_010424.4:1505
Fn1	-0.816	0.277	-1.36	-0.274	0.568	0.39	0.827	0.00624	0.0208	lm.nb	Anti Apoptosis, Apical Plasma Membrane, Basement Membrane, Cell Matrix Adhesion, Extracellular Matrix, Extracellular Space, Wound Healing	NM_010233.1:2627
Itga5	-1.34	0.459	-2.24	-0.439	0.395	0.212	0.738	0.00678	0.0225	lm.nb	Cell Surface, Cytoplasm, External Side Of Plasma Membrane, Heterophilic Cell Adhesion, Integral To Membrane, Integrin Binding, Integrin Complex, Membrane, Positive Regulation Of Cell Migration, Positive Regulation Of Peptidyl Tyrosine Phosphorylation, Receptor Activity	NM_010577.3:2446
Cebpb	0.545	0.187	0.178	0.912	1.46	1.13	1.88	0.00685	0.0226	lm.nb	Anti Apoptosis, Cytoplasm, Negative Regulation Of Transcription Dna Dependent, Nuclear Chromatin, Nuclear Matrix, Nucleus, Positive Regulation Of Transcription From Rna Polymerase Ii Promoter, Positive Regulation Of Transcriptiondna Dependent, Regulation Of Transcriptiondna Dependent, Transcription Dna Dependent	NM_009883.3:1147
Cd160	-1.3	0.449	-2.18	-0.418	0.407	0.221	0.748	0.00719	0.0235	lm.nb	Receptor Binding, Signal Transduction	NM_001163496.1:1403
Cd109	-0.918	0.326	-1.56	-0.28	0.529	0.34	0.824	0.00856	0.0278	lm.nb	Anchored To Membrane, Extracellular Region, Extracellular Space, Membrane, Plasma Membrane	NM_153098.3:2720
Cd82	-0.578	0.209	-0.987	-0.169	0.67	0.504	0.889	0.00968	0.0312	lm.nb	Integral To Membrane, Membrane	NM_001271430.1:186
Il33	1.06	0.384	0.308	1.82	2.09	1.24	3.52	0.00986	0.0313	lm.nb	Cytokine Activity, Extracellular Region, Extracellular Space, Nucleus, Positive Regulation Of Transcription From Rna Polymerase Ii Promoter	NM_133775.1:1011
Ltb4r1	0.692	0.251	0.201	1.18	1.62	1.15	2.27	0.00988	0.0313	lm.nb	G Protein Coupled Receptor Activity, G Protein Coupled Receptor Protein Signaling Pathway, Integral To Membrane, Membrane, Plasma Membrane, Receptor Activity, Signal Transduction	NM_008519.2:125
Map4k4	-0.345	0.125	-0.59	-0.0998	0.787	0.664	0.933	0.00994	0.0313	lm.nb	Cytoplasm, Kinase Activity, Nucleotide Binding, Phosphorylation, Protein Amino Acid Phosphorylation, Protein Kinase Activity, Protein Kinase Cascade, Protein Serine Threonine Kinase Activity, Regulation Of Catalytic Activity, Response To Stress	NM_008696.2:3425
Stat1	0.581	0.211	0.168	0.995	1.5	1.12	1.99	0.00997	0.0313	lm.nb	Axon, Cytoplasm, Dendrite, Jak Stat Cascade, Negative Regulation Of Angiogenesis, Nucleolus, Nucleus, Positive Regulation Of Cell Proliferation, Positive Regulation Of Transcription From Rna Polymerase Ii Promoter, Positive Regulation Of Transcriptiondna Dependent, Response To Bacterium, Transcription Dna Dependent	NM_009283.3:1590
Irgm1	0.467	0.17	0.134	0.801	1.38	1.1	1.74	0.0103	0.032	lm.nb	Cell Projection, Cytoplasmic Vesicle, Defense Response, Endoplasmic Reticulum, Endosome, Golgi Apparatus, Innate Immune Response, Late Endosome, Lysosome, Membrane, Nucleotide Binding, Plasma Membrane	NM_008326.1:27
Gm10499	-0.702	0.256	-1.2	-0.201	0.615	0.434	0.87	0.0103	0.032	lm.nb		XM_003086920.1:898
Il18r1	-0.994	0.368	-1.71	-0.273	0.502	0.305	0.828	0.0114	0.0352	lm.nb	Innate Immune Response, Integral To Membrane, Intrinsic To Membrane, Membrane, Receptor Activity, Signal Transduction, Transmembrane Receptor Activity	NM_001161842.1:620
Fas	-0.573	0.212	-0.989	-0.157	0.672	0.504	0.897	0.0115	0.0352	lm.nb	Cell Surface, Cytoplasm, External Side Of Plasma Membrane, Extracellular Region, Induction Of Apoptosis By Extracellular Signals, Integral To Membrane, Lipid Raft, Membrane, Negative Regulation Of Apoptosis, Nucleus, Perinuclear Region Of Cytoplasm, Plasma Membrane, Response To Toxin, Signal Transduction	NM_007987.2:95
Trp53	0.645	0.24	0.175	1.11	1.56	1.13	2.17	0.0117	0.0355	lm.nb	Cytoplasm, Cytosol, Endoplasmic Reticulum, Mitochondrion, Negative Regulation Of Apoptosis, Nuclear Chromatin, Nuclear Matrix, Nucleolus, Nucleus, Positive Regulation Of Transcriptiondna Dependent, Protein Complex, Soluble Fraction, Transcription Factor Complex	NM_011640.1:1835
Map4k2	-0.53	0.2	-0.922	-0.137	0.693	0.528	0.909	0.013	0.0393	lm.nb	Activation Of Jnk Activity, Cytoplasm, Golgi Apparatus, Innate Immune Response, Kinase Activity, Membrane, Nucleotide Binding, Phosphorylation, Plasma Membrane, Protein Amino Acid Phosphorylation, Protein Kinase Activity, Protein Kinase Cascade, Regulation Of Catalytic Activity, Response To Stress	NM_009006.2:666
Src	-0.331	0.125	-0.576	-0.0854	0.795	0.671	0.943	0.0131	0.0394	lm.nb	Cytoplasm, Cytoskeleton, Membrane, Mitochondrion, Negative Regulation Of Transcription Dna Dependent, Nucleus, Plasma Membrane, Positive Regulation Of Cytokine Secretion, Positive Regulation Of Map Kinase Activity, Positive Regulation Of Transcriptiondna Dependent, Protein Amino Acid Autophosphorylation	NM_001025395.2:968
Cd44	0.393	0.152	0.0954	0.69	1.31	1.07	1.61	0.0149	0.0444	lm.nb	Apical Plasma Membrane, Basolateral Plasma Membrane, Cell Migration, Cell Surface, Cytoplasm, External Side Of Plasma Membrane, Golgi Apparatus, Integral To Membrane, Membrane, Negative Regulation Of Apoptosis, Neurite Development, Nucleus, Plasma Membrane, Positive Regulation Of Peptidyl Tyrosine Phosphorylation, Protein Complex	NM_009851.2:3075
Muc1	0.829	0.321	0.2	1.46	1.78	1.15	2.75	0.0152	0.0449	lm.nb	Anti Apoptosis, Apical Plasma Membrane, Cell Surface, Cytoplasm, Integral To Membrane, Membrane, Nuclear Chromatin, Nucleus, Plasma Membrane	NM_013605.1:1445
Il6st	-0.427	0.166	-0.753	-0.102	0.744	0.594	0.932	0.0153	0.0451	lm.nb	Cell Soma, Cytokine And Chemokine Mediated Signaling Pathway, Dendrite, External Side Of Plasma Membrane, Extracellular Space, Positive Regulation Of Cell Proliferation, Positive Regulation Of T Cell Proliferation, Protein Heterodimerization Activity, Signal Transduction	NM_010560.2:2325
Timp1	1.08	0.423	0.256	1.91	2.12	1.19	3.76	0.0158	0.0461	lm.nb		NM_011593.2:436
Cxcr6	-0.949	0.38	-1.69	-0.205	0.518	0.309	0.868	0.0184	0.0534	lm.nb	G Protein Coupled Receptor Activity, G Protein Coupled Receptor Protein Signaling Pathway, Integral To Membrane, Membrane, Plasma Membrane, Receptor Activity, Signal Transduction	NM_030712.4:650
Tnfsf13b	-0.551	0.224	-0.989	-0.112	0.683	0.504	0.925	0.02	0.0577	lm.nb	Cytokine Activity, Extracellular Region, Extracellular Space, Immune Response, Integral To Membrane, Membrane, Plasma Membrane, Positive Regulation Of T Cell Proliferation, Regulation Of Immune Response	NM_033622.1:225
Jak1	-0.227	0.0927	-0.409	-0.0452	0.854	0.753	0.969	0.0207	0.0593	lm.nb	Cytokine And Chemokine Mediated Signaling Pathway, Cytoplasm, Kinase Activity, Nucleotide Binding, Nucleus, Peptidyl Tyrosine Phosphorylation, Phosphorylation, Protein Amino Acid Autophosphorylation, Protein Kinase Cascade	NM_146145.2:4080
C1qa	-0.473	0.196	-0.856	-0.0893	0.721	0.552	0.94	0.0222	0.0633	lm.nb	Collagen, Extracellular Region	NM_007572.2:566
Cd1d1	-0.462	0.192	-0.839	-0.0855	0.726	0.559	0.942	0.0228	0.0647	lm.nb	Cell Surface, Cytoplasm, Endosome, External Side Of Plasma Membrane, Immune Response, Innate Immune Response, Integral To Membrane, Late Endosome, Lysosome, Membrane, Plasma Membrane, Positive Regulation Of T Cell Proliferation, Regulation Of Immune Response	NM_007639.3:1340
Emr1	-1.12	0.473	-2.05	-0.194	0.46	0.242	0.874	0.0247	0.0695	lm.nb	Calcium Ion Binding, Cell Surface Receptor Linked Signal Transduction Go 0007166, External Side Of Plasma Membrane, G Protein Coupled Receptor Activity, G Protein Coupled Receptor Protein Signaling Pathway, Integral To Membrane, Membrane, Plasma Membrane, Receptor Activity, Signal Transduction	NM_010130.1:995
Ccl2	1.11	0.471	0.191	2.04	2.17	1.14	4.11	0.0249	0.0695	lm.nb	Angiogenesis, Anti Apoptosis, Cell Soma, Cytoplasm, Extracellular Region, Extracellular Space, Immune Response, Inflammatory Response, Negative Regulation Of Angiogenesis, Positive Regulation Of T Cell Activation, Regulation Of Cell Shape	NM_011333.3:415
C4bp	-1.13	0.476	-2.06	-0.193	0.458	0.24	0.875	0.0249	0.0695	lm.nb	Cytoplasm, Extracellular Region, Innate Immune Response	NM_007576.3:580
Tigit	-1.12	0.482	-2.07	-0.178	0.459	0.239	0.884	0.027	0.0742	lm.nb	Cell Surface	NM_001146325.1:730
Stat2	0.566	0.243	0.0891	1.04	1.48	1.06	2.06	0.0272	0.0742	lm.nb	Cytoplasm, Nucleus, Plasma Membrane	NM_019963.1:1955
Stat5b	-0.378	0.163	-0.697	-0.0592	0.77	0.617	0.96	0.0273	0.0742	lm.nb	Cytoplasm, Cytosol, Jak Stat Cascade, Negative Regulation Of Apoptosis, Nucleus, Positive Regulation Of Cell Proliferation, Positive Regulation Of Transcription From Rna Polymerase Ii Promoter, Regulation Of Cell Adhesion, Regulation Of Transcription From Rna Polymerase Ii Promoter, Signal Transduction, Transcription Dna Dependent	NM_011489.3:4855
Pdcd1	1.04	0.448	0.162	1.92	2.06	1.12	3.78	0.0274	0.0742	lm.nb	Apoptosis Go, External Side Of Plasma Membrane, Integral To Membrane, Membrane	NM_008798.1:1134
Cfh	-0.535	0.23	-0.986	-0.0834	0.69	0.505	0.944	0.0274	0.0742	lm.nb	Cytoplasm, Extracellular Space, Heparin Binding, Nucleus, Plasma Membrane	NM_009888.3:807
Masp1	-0.992	0.429	-1.83	-0.152	0.503	0.281	0.9	0.0279	0.0751	lm.nb	Calcium Ion Binding, Extracellular Region, Extracellular Space, Innate Immune Response, Peptidase Activity, Protein Homodimerization Activity, Proteolysis, Serine Type Endopeptidase Activity, Serine Type Peptidase Activity	NM_008555.2:210
Mapkapk2	-0.581	0.253	-1.08	-0.0848	0.669	0.474	0.943	0.0291	0.0775	lm.nb	Atp Binding, Cytoplasm, Inflammatory Response, Kinase Activity, Nucleotide Binding, Nucleus, Phosphorylation, Protein Amino Acid Phosphorylation, Protein Kinase Activity, Protein Serine Threonine Kinase Activity, Response To Dna Damage Stimulus, Response To Stress	NM_008551.1:1991
Csf1	-1.08	0.472	-2.01	-0.158	0.472	0.249	0.896	0.0291	0.0775	lm.nb	Cell Proliferation Go 0008283, Extracellular Region, Extracellular Space, Inflammatory Response, Integral To Membrane, Membrane, Perinuclear Region Of Cytoplasm, Plasma Membrane, Positive Regulation Of Cell Migration, Positive Regulation Of Cell Proliferation, Receptor Complex	NM_001113530.1:833
Phlpp2	-0.534	0.234	-0.992	-0.0764	0.691	0.503	0.948	0.0297	0.0785	lm.nb	Cytoplasm, Dephosphorylation, Membrane, Membrane Fraction, Nucleus	NM_001122594.2:7105
Gzma	1.41	0.622	0.192	2.63	2.66	1.14	6.19	0.0309	0.0813	lm.nb	Apoptosis Go, Extracellular Region, Peptidase Activity, Protein Homodimerization Activity, Proteolysis, Serine Type Endopeptidase Activity, Serine Type Peptidase Activity	NM_010370.2:188
Trem2	-0.968	0.428	-1.81	-0.129	0.511	0.286	0.914	0.0314	0.082	lm.nb	Extracellular Region, Integral To Membrane, Membrane, Plasma Membrane, Receptor Activity, Transmembrane Receptor Activity	NM_031254.2:646
Ptger4	-0.337	0.15	-0.63	-0.0438	0.792	0.646	0.97	0.032	0.0833	lm.nb	G Protein Coupled Receptor Activity, G Protein Coupled Receptor Protein Signaling Pathway, Integral To Membrane, Membrane, Plasma Membrane, Positive Regulation Of Cytokine Secretion, Signal Transduction	NM_008965.1:315
Ifih1	-0.472	0.212	-0.887	-0.0568	0.721	0.541	0.961	0.0338	0.0872	lm.nb	Atp Binding, Cytoplasm, Dna Binding, Innate Immune Response, Nucleotide Binding, Nucleus, Regulation Of Apoptosis, Response To Virus, Zinc Ion Binding	NM_027835.2:1997
Blnk	-0.459	0.206	-0.863	-0.0549	0.728	0.55	0.963	0.0339	0.0872	lm.nb	B Cell Activation, Cytoplasm, Membrane, Plasma Membrane	NM_008528.4:1546
Ddx58	-0.428	0.192	-0.805	-0.0508	0.743	0.572	0.965	0.0341	0.0872	lm.nb	Atp Binding, Cytoplasm, Identical Protein Binding, Innate Immune Response, Nucleotide Binding, Positive Regulation Of Transcription From Rna Polymerase Ii Promoter, Response To Virus, Zinc Ion Binding	NM_172689.3:1751
Tap1	0.659	0.299	0.0734	1.25	1.58	1.05	2.37	0.0355	0.0903	lm.nb	Atpase Activity, Defense Response, Endoplasmic Reticulum, Integral To Membrane, Membrane, Microsome, Mitochondrion, Nucleoside Triphosphatase Activity, Nucleotide Binding, Plasma Membrane, Protein Heterodimerization Activity, Protein Homodimerization Activity, Transport	NM_001161730.1:856
Klra6	-0.838	0.383	-1.59	-0.0884	0.559	0.333	0.941	0.0366	0.0926	lm.nb		NM_008464.2:880
Bid	-0.541	0.247	-1.03	-0.0566	0.687	0.491	0.961	0.0368	0.0926	lm.nb	Apoptosis Go, Cytoplasm, Cytosol, Membrane, Mitochondrion, Regulation Of Apoptosis, Regulation Of Cell Proliferation	NM_007544.3:1307
Klrd1	-0.522	0.239	-0.991	-0.0531	0.696	0.503	0.964	0.0374	0.0935	lm.nb	External Side Of Plasma Membrane, Integral To Membrane, Membrane, Receptor Activity, Sugar Binding	NM_010654.2:434
Lilra5	-0.48	0.22	-0.912	-0.0476	0.717	0.531	0.968	0.0379	0.0942	lm.nb		NM_001081239.2:994
Xcr1	-1.07	0.493	-2.04	-0.105	0.476	0.244	0.93	0.038	0.0942	lm.nb	G Protein Coupled Receptor Activity, G Protein Coupled Receptor Protein Signaling Pathway, Integral To Membrane, Membrane, Plasma Membrane, Receptor Activity, Signal Transduction	NM_011798.4:350
C1s	-0.523	0.242	-0.998	-0.0489	0.696	0.501	0.967	0.039	0.0961	lm.nb	Calcium Ion Binding, Extracellular Region, Innate Immune Response, Peptidase Activity, Proteolysis, Serine Type Endopeptidase Activity, Serine Type Peptidase Activity	NM_144938.2:2490
Tgfb3	-0.725	0.337	-1.39	-0.065	0.605	0.383	0.956	0.0398	0.0974	lm.nb	Activation Of Mapk Activity, Cell Soma, Cell Surface, Cytoplasm, Extracellular Matrix, Extracellular Region, Extracellular Space, Nucleus, Organ Morphogenesis, Positive Regulation Of Transcription From Rna Polymerase Ii Promoter, Positive Regulation Of Transcriptiondna Dependent, Secretory Granule	NM_009368.2:2410
Csf2rb	0.828	0.385	0.0729	1.58	1.77	1.05	2.99	0.0401	0.0977	lm.nb	Cytokine And Chemokine Mediated Signaling Pathway, Hematopoietin Interferon Classd200 Domain Cytokine Receptor Activity, Integral To Membrane, Membrane, Receptor Activity	NM_007780.4:4185
Cd274	0.784	0.365	0.0675	1.5	1.72	1.05	2.83	0.0405	0.0982	lm.nb	External Side Of Plasma Membrane, Integral To Membrane, Membrane, Plasma Membrane, Receptor Activity	NM_021893.2:515
Nfatc3	-0.826	0.386	-1.58	-0.0702	0.564	0.334	0.953	0.0407	0.0983	lm.nb	Cytoplasm, Cytosol, Dna Binding, Heart Development, Nucleolus, Nucleus, Plasma Membrane, Positive Regulation Of Transcription From Rna Polymerase Ii Promoter, Positive Regulation Of Transcriptiondna Dependent, Regulation Of Transcriptiondna Dependent, Transcription Factor Activity	NM_010901.2:2260
Ahr	-0.24	0.113	-0.461	-0.0193	0.847	0.727	0.987	0.0416	0.1	lm.nb	B Cell Differentiation, Cytoplasm, Cytosol, Nucleus, Positive Regulation Of Transcriptiondna Dependent, Regulation Of Gene Expression, Regulation Of Transcription From Rna Polymerase Ii Promoter, Response To Stress, Response To Toxin, Signal Transduction, Transcription Dna Dependent, Transcription Factor Complex	NM_013464.4:1327
Cd163	-0.645	0.304	-1.24	-0.0498	0.639	0.423	0.966	0.0423	0.101	lm.nb	Extracellular Region, Inflammatory Response, Integral To Membrane, Membrane, Plasma Membrane, Receptor Mediated Endocytosis	NM_053094.2:3225
Il22ra2	-1.57	0.747	-3.04	-0.109	0.336	0.122	0.927	0.044	0.104	lm.nb	Cytokine And Chemokine Mediated Signaling Pathway, Cytosol, Extracellular Region, Receptor Activity	NM_178258.5:20
Il1rap	-0.279	0.133	-0.54	-0.0172	0.824	0.688	0.988	0.0456	0.108	lm.nb	Cytokine And Chemokine Mediated Signaling Pathway, Extracellular Region, Innate Immune Response, Integral To Membrane, Intrinsic To Membrane, Membrane, Plasma Membrane, Protein Complex, Receptor Activity, Signal Transduction, Transmembrane Receptor Activity	NM_134103.2:945
Notch2	-0.368	0.177	-0.715	-0.0215	0.775	0.609	0.985	0.0463	0.109	lm.nb	Cell Surface, Integral To Membrane, Integral To Plasma Membrane, Membrane, Multicellular Organismal Development, Negative Regulation Of Cell Proliferation, Nucleus, Organ Morphogenesis, Plasma Membrane, Regulation Of Transcriptiondna Dependent, Transcription Dna Dependent, Wound Healing	NM_010928.1:5110
Il6ra	-0.486	0.236	-0.948	-0.0239	0.714	0.518	0.984	0.0483	0.113	lm.nb	Apical Plasma Membrane, Cell Surface, Cytokine And Chemokine Mediated Signaling Pathway, Extracellular Region, Extracellular Space, Integral To Membrane, Membrane, Positive Regulation Of Cell Proliferation, Positive Regulation Of Peptidyl Tyrosine Phosphorylation, Protein Homodimerization Activity	NM_010559.2:2825
Ccr5	0.677	0.329	0.0325	1.32	1.6	1.02	2.5	0.0486	0.113	lm.nb	Calcium Mediated Signaling, Cell Cell Signaling, Cell Surface, Cytoplasm, Defense Response, Endosome, External Side Of Plasma Membrane, G Protein Coupled Receptor Protein Signaling Pathway, Integral To Membrane, Membrane, Plasma Membrane, Signal Transduction	NM_009917.5:1340
B2m	-0.403	0.197	-0.79	-0.0166	0.756	0.578	0.989	0.0501	0.116	lm.nb	External Side Of Plasma Membrane, Extracellular Region, Extracellular Space	NM_009735.3:177
Gata3	0.771	0.385	0.0158	1.53	1.71	1.01	2.88	0.0548	0.126	lm.nb	Nervous System Development, Nuclear Chromatin, Nucleolus, Nucleus, Positive Regulation Of Cell Differentiation, Positive Regulation Of Transcription From Rna Polymerase Ii Promoter, Positive Regulation Of Transcriptiondna Dependent, Signal Transduction	NM_008091.3:1943
Il12b	0.666	0.335	0.0101	1.32	1.59	1.01	2.5	0.0561	0.129	lm.nb	Cell Migration, Cell Surface Receptor Linked Signal Transduction Go 0007166, Cytokine And Chemokine Mediated Signaling Pathway, Cytoplasm, Defense Response To Virus, Extracellular Region, Extracellular Space, Membrane, Positive Regulation Of T Cell Proliferation	NM_008352.1:1045
Tal1	-0.727	0.366	-1.44	-0.00957	0.604	0.367	0.993	0.0565	0.129	lm.nb	Hemopoiesis, Multicellular Organismal Development, Myeloid Cell Differentiation, Nuclear Chromatin, Nucleus, Positive Regulation Of Transcription From Rna Polymerase Ii Promoter, Positive Regulation Of Transcriptiondna Dependent, Protein Complex, Transcription Dna Dependent, Transcription Factor Complex	NM_011527.2:2490
Traf4	-0.197	0.0998	-0.392	-0.00111	0.872	0.762	0.999	0.0583	0.132	lm.nb	Apoptosis Go, Cell Junction, Cytoplasm, Cytoskeleton, Membrane, Multicellular Organismal Development, Nucleus, Plasma Membrane, Protein Kinase Binding, Regulation Of Apoptosis, Signal Transduction, Ubiquitin Protein Ligase Activity, Zinc Ion Binding	NM_009423.4:2210
Cd209g	-0.562	0.288	-1.13	0.00305	0.677	0.458	1	0.061	0.138	lm.nb	Sugar Binding	NM_027343.3:644
Btnl2	-0.515	0.265	-1.03	0.00369	0.7	0.488	1	0.0614	0.138	lm.nb	Integral To Membrane, Membrane	NM_079835.2:300
Npc1	-0.428	0.223	-0.864	0.00814	0.743	0.549	1.01	0.0643	0.144	lm.nb	Endoplasmic Reticulum, Endosome, Golgi Apparatus, Integral To Plasma Membrane, Lipid Raft, Lysosome, Membrane Fraction, Perinuclear Region Of Cytoplasm, Plasma Membrane, Response To Drug, Vesicle	NM_008720.2:2645
Psmb10	0.459	0.239	-0.0104	0.928	1.37	0.993	1.9	0.0652	0.145	lm.nb	Cytoplasm, Endopeptidase Activity, Nucleus, Peptidase Activity, Proteasome Complex, Proteolysis, T Cell Proliferation	NM_013640.3:401
Traf6	-0.185	0.0972	-0.376	0.00515	0.879	0.771	1	0.0665	0.147	loglinear	Cytoplasm, Cytosol, Membrane Fraction, Negative Regulation Of Transcription Dna Dependent, Nucleus, Perinuclear Region Of Cytoplasm, Plasma Membrane, Positive Regulation Of Transcription From Rna Polymerase Ii Promoter, Protein Complex, Signal Transduction	NM_009424.2:980
Cx3cr1	-0.39	0.206	-0.794	0.0137	0.763	0.577	1.01	0.0683	0.151	lm.nb	Cytokine And Chemokine Mediated Signaling Pathway, G Protein Coupled Receptor Protein Signaling Pathway, Integral To Membrane, Membrane, Negative Regulation Of Angiogenesis, Negative Regulation Of Apoptosis, Neuron Projection, Perinuclear Region Of Cytoplasm, Plasma Membrane, Positive Regulation Of Angiogenesis, Signal Transduction	NM_009987.3:2696
Psmb9	0.632	0.334	-0.0236	1.29	1.55	0.984	2.44	0.0689	0.151	lm.nb	Cytoplasm, Endopeptidase Activity, Nucleus, Peptidase Activity, Proteasome Complex, Proteolysis	NM_013585.2:540
Il1rl2	-0.538	0.286	-1.1	0.0217	0.689	0.467	1.02	0.0696	0.152	lm.nb	Cytokine And Chemokine Mediated Signaling Pathway, Hematopoietin Interferon Classd200 Domain Cytokine Receptor Activity, Innate Immune Response, Integral To Membrane, Intrinsic To Membrane, Membrane, Receptor Activity, Signal Transduction, Transmembrane Receptor Activity	NM_133193.3:860
Nfil3	0.505	0.271	-0.0257	1.04	1.42	0.982	2.05	0.0723	0.157	lm.nb	Dna Binding, Negative Regulation Of Transcription From Rna Polymerase Ii Promoter, Nucleus, Regulation Of Transcriptiondna Dependent, Sequence Specific Dna Binding, Transcription Dna Dependent, Transcription Factor Activity	NM_017373.3:1299
Cfp	-0.561	0.305	-1.16	0.0359	0.678	0.448	1.03	0.0757	0.163	lm.nb	Extracellular Region, Innate Immune Response	NM_008823.3:1107
Ctnnb1	0.21	0.114	-0.0135	0.433	1.16	0.991	1.35	0.0758	0.163	lm.nb	Apical Part Of Cell, Basolateral Plasma Membrane, Cell Junction, Centrosome, Cytoplasm, Cytoskeleton, Cytosol, Membrane, Membrane Fraction, Nucleus, Perinuclear Region Of Cytoplasm, Protein Complex, Transcription Factor Complex	NM_007614.2:2975
C1qb	-0.465	0.253	-0.961	0.0305	0.724	0.514	1.02	0.0761	0.163	lm.nb	Collagen, Extracellular Region, Innate Immune Response, Protein Homodimerization Activity	NM_009777.2:865
Gp1bb	0.535	0.294	-0.0405	1.11	1.45	0.972	2.16	0.0788	0.168	lm.nb	Integral To Membrane, Integral To Plasma Membrane, Membrane	NM_010327.2:1555
Clec5a	0.739	0.407	-0.0584	1.54	1.67	0.96	2.9	0.0797	0.169	lm.nb	Anti Apoptosis, Cell Surface, Innate Immune Response, Integral To Membrane, Membrane, Plasma Membrane, Positive Regulation Of Cytokine Secretion, Response To Virus, Sugar Binding	NM_001038604.1:605
Nfkb2	0.356	0.196	-0.0295	0.74	1.28	0.98	1.67	0.0807	0.17	lm.nb	Cytoplasm, Cytosol, Dna Binding, Nucleus, Regulation Of Transcriptiondna Dependent, Signal Transduction, Transcription Dna Dependent, Transcription Factor Activity	NM_019408.2:1150
Ccl5	-0.614	0.339	-1.28	0.0512	0.654	0.412	1.04	0.0808	0.17	lm.nb	Cell Cell Signaling, Cytoplasm, Extracellular Region, Extracellular Space, Immune Response, Inflammatory Response, Positive Regulation Of T Cell Proliferation, Response To Toxin, Soluble Fraction	NM_013653.1:165
Tnfaip3	0.407	0.225	-0.0344	0.849	1.33	0.976	1.8	0.0811	0.17	lm.nb	Anti Apoptosis, Apoptosis Go, Centrosome, Cysteine Type Peptidase Activity, Cytoplasm, Dna Binding, Nucleus, Peptidase Activity, Proteolysis, Ubiquitin Protein Ligase Activity, Zinc Ion Binding	NM_009397.2:232
Xbp1	0.183	0.101	-0.0155	0.382	1.14	0.989	1.3	0.0811	0.17	lm.nb	Dna Binding, Nucleus, Regulation Of Transcriptiondna Dependent, Response To Drug, Sequence Specific Dna Binding, Transcription Dna Dependent, Transcription Factor Activity	NM_013842.2:825
Ifi35	-0.299	0.166	-0.624	0.0267	0.813	0.649	1.02	0.0824	0.171	lm.nb	Nucleus	NM_027320.4:820
Il17ra	-0.779	0.434	-1.63	0.0708	0.583	0.323	1.05	0.0828	0.171	lm.nb	Integral To Membrane, Membrane, Receptor Activity	NM_008359.1:312
Jak2	-0.196	0.11	-0.411	0.0186	0.873	0.752	1.01	0.0839	0.173	lm.nb	Cytoplasm, Cytoskeleton, Cytosol, Jak Stat Cascade, Lipid Raft, Membrane, Membrane Fraction, Myeloid Cell Differentiation, Nuclear Matrix, Nucleus, Positive Regulation Of Cell Differentiation, Positive Regulation Of Cell Proliferation, Protein Amino Acid Autophosphorylation, Signal Transduction	NM_001048177.1:730
Ctsc	0.247	0.138	-0.024	0.518	1.19	0.983	1.43	0.0845	0.173	lm.nb	Cysteine Type Endopeptidase Activity, Cysteine Type Peptidase Activity, Endoplasmic Reticulum, Golgi Apparatus, Identical Protein Binding, Lysosome, Peptidase Activity, Proteolysis, Serine Type Endopeptidase Activity	NM_009982.2:2225
Klrc1	-1	0.563	-2.1	0.103	0.5	0.233	1.07	0.0861	0.176	lm.nb	External Side Of Plasma Membrane, Receptor Activity	NM_001136068.1:68
Irak3	-0.293	0.168	-0.622	0.0363	0.816	0.65	1.03	0.0917	0.187	lm.nb	Activation Of Nf Kappab Transcription Factor, Apoptosis Go, Cytokine And Chemokine Mediated Signaling Pathway, Cytoplasm, Nucleotide Binding, Nucleus, Phosphorylation, Protein Amino Acid Autophosphorylation, Protein Amino Acid Phosphorylation, Regulation Of Apoptosis, Response To Virus, Signal Transduction	NM_028679.3:921
Il18rap	0.51	0.293	-0.0649	1.09	1.42	0.956	2.12	0.0927	0.188	lm.nb	Cytokine And Chemokine Mediated Signaling Pathway, Innate Immune Response, Integral To Membrane, Intrinsic To Membrane, Membrane, Receptor Activity, Signal Transduction, Transmembrane Receptor Activity	NM_010553.2:2055
Ilf3	-0.429	0.248	-0.915	0.0569	0.743	0.531	1.04	0.0942	0.19	lm.nb	Cytoplasm, Dna Binding, Mitochondrion, Negative Regulation Of Transcription Dna Dependent, Nucleus, Positive Regulation Of Transcriptiondna Dependent, Regulation Of Transcriptiondna Dependent, Transcription Dna Dependent	NM_010561.2:1902
Socs1	0.998	0.58	-0.138	2.13	2	0.909	4.39	0.0958	0.192	lm.nb	Cytokine And Chemokine Mediated Signaling Pathway, Cytoplasmic Vesicle, Jak Stat Cascade, Nucleus, Protein Kinase Binding, Regulation Of Growth	NM_009896.2:1020
Lif	0.458	0.266	-0.0639	0.979	1.37	0.957	1.97	0.0961	0.192	lm.nb	Extracellular Region, Extracellular Space, Immune Response, Negative Regulation Of Angiogenesis, Negative Regulation Of Cell Proliferation, Positive Regulation Of Cell Proliferation, Positive Regulation Of Transcription From Rna Polymerase Ii Promoter	NM_008501.2:3435
Cd9	-0.548	0.321	-1.18	0.0801	0.684	0.442	1.06	0.0979	0.195	lm.nb	Apical Plasma Membrane, Cell Surface, External Side Of Plasma Membrane, Integral To Membrane, Integrin Binding, Membrane, Negative Regulation Of Cell Proliferation, Plasma Membrane	NM_007657.3:620
Pml	-0.632	0.376	-1.37	0.106	0.645	0.387	1.08	0.104	0.206	lm.nb	Cytoplasm, Cytosol, Endoplasmic Reticulum, Endosome, Membrane, Negative Regulation Of Transcription Dna Dependent, Nuclear Matrix, Nucleolus, Nucleus, Response To Virus, Transcription Dna Dependent	NM_008884.2:2765
Cd3e	-0.783	0.469	-1.7	0.136	0.581	0.307	1.1	0.106	0.208	lm.nb	Cell Surface Receptor Linked Signal Transduction Go 0007166, External Side Of Plasma Membrane, Immunological Synapse, Induction Of Apoptosis By Extracellular Signals, Integral To Membrane, Membrane, Plasma Membrane, Positive Regulation Of T Cell Activation, Positive Regulation Of T Cell Proliferation, Signal Transduction	NM_007648.4:380
Stat6	-0.12	0.0721	-0.262	0.021	0.92	0.834	1.01	0.106	0.208	loglinear	Cytokine And Chemokine Mediated Signaling Pathway, Cytoplasm, Negative Regulation Of Transcription From Rna Polymerase Ii Promoter, Nuclear Chromatin, Nucleus, Positive Regulation Of Transcription From Rna Polymerase Ii Promoter, Regulation Of Transcriptiondna Dependent, Signal Transduction, Transcription Dna Dependent	NM_009284.2:3465
Nod2	-0.459	0.275	-0.998	0.0806	0.728	0.501	1.06	0.106	0.208	lm.nb	Activation Of Nf Kappab Transcription Factor, Cell Surface, Cytoplasm, Cytosol, Defense Response, Defense Response To Bacterium, Inflammatory Response, Plasma Membrane, Positive Regulation Of Cell Proliferation, Positive Regulation Of I Kappab Kinase Nf Kappab Cascade, Signal Transduction, Vesicle	NM_145857.2:2890
Nfkbiz	-0.242	0.147	-0.529	0.0454	0.846	0.693	1.03	0.11	0.214	lm.nb	Inflammatory Response, Nucleus, Regulation Of Transcriptiondna Dependent, Transcription Dna Dependent	NM_030612.1:1305
Chuk	-0.218	0.133	-0.479	0.0434	0.86	0.718	1.03	0.113	0.219	lm.nb	Cytoplasm, Cytosol, Kinase Activity, Microsome, Nucleotide Binding, Nucleus, Phosphorylation, Positive Regulation Of I Kappab Kinase Nf Kappab Cascade, Protein Amino Acid Phosphorylation, Protein Kinase Activity	NM_001162410.1:2240
Bcl6	-0.443	0.271	-0.975	0.0885	0.735	0.509	1.06	0.113	0.219	lm.nb	B Cell Differentiation, Negative Regulation Of Apoptosis, Negative Regulation Of Transcription Dna Dependent, Nucleus, Regulation Of Transcriptiondna Dependent, Transcription Dna Dependent	NM_009744.3:185
Cd46	-0.555	0.343	-1.23	0.116	0.681	0.427	1.08	0.116	0.223	lm.nb	Basolateral Plasma Membrane, Cell Surface, Cytoplasm, Cytoplasmic Vesicle, Endopeptidase Activity, Extracellular Region, Golgi Apparatus, Integral To Membrane, Membrane, Proteolysis	NM_010778.3:115
Ifitm1	0.593	0.366	-0.125	1.31	1.51	0.917	2.48	0.117	0.223	lm.nb	Defense Response To Virus, Integral To Membrane, Membrane, Plasma Membrane	NM_001112715.1:412
Irf8	-0.228	0.142	-0.507	0.0508	0.854	0.704	1.04	0.12	0.229	lm.nb	Defense Response To Bacterium, Dna Binding, Immune Response, Myeloid Cell Differentiation, Nucleus, Positive Regulation Of Transcriptiondna Dependent, Regulation Of Transcriptiondna Dependent, Response To Bacterium, Transcription Dna Dependent, Transcription Factor Activity	NM_008320.3:2274
Ccl25	-0.698	0.436	-1.55	0.157	0.616	0.341	1.11	0.12	0.229	lm.nb	Chemokine Activity, Cytokine Activity, Extracellular Space	NM_009138.3:626
Ski	-0.227	0.142	-0.506	0.0514	0.854	0.704	1.04	0.121	0.229	lm.nb	Cytoplasm, Negative Regulation Of Cell Proliferation, Negative Regulation Of Transcription From Rna Polymerase Ii Promoter, Nucleus, Positive Regulation Of Transcription From Rna Polymerase Ii Promoter, Regulation Of Apoptosis, Transcription Factor Complex	NM_011385.2:1210
Itln1	-1.39	0.87	-3.09	0.32	0.383	0.117	1.25	0.122	0.23	lm.nb		NM_010584.3:853
Gpbar1	0.539	0.339	-0.125	1.2	1.45	0.917	2.3	0.123	0.23	lm.nb		NM_174985.1:385
Psmb5	0.212	0.134	-0.0504	0.475	1.16	0.966	1.39	0.124	0.232	lm.nb		NM_011186.1:334
Mmp7	-1.2	0.766	-2.7	0.301	0.436	0.154	1.23	0.128	0.239	lm.nb		NM_010810.4:350
Cmklr1	-0.398	0.256	-0.9	0.104	0.759	0.536	1.07	0.131	0.243	lm.nb	G Protein Coupled Receptor Activity, G Protein Coupled Receptor Protein Signaling Pathway, Integral To Membrane, Membrane, Plasma Membrane, Receptor Activity, Signal Transduction	NM_008153.3:445
Cd99	0.463	0.298	-0.121	1.05	1.38	0.92	2.07	0.131	0.243	lm.nb	Integral To Membrane, Membrane	NM_025584.2:716
Ptk2	0.179	0.116	-0.0476	0.406	1.13	0.968	1.32	0.132	0.244	lm.nb	Apical Plasma Membrane, Basolateral Plasma Membrane, Cell Junction, Cytoplasm, Cytoskeleton, Cytosol, Focal Adhesion, Membrane, Negative Regulation Of Apoptosis, Nucleolus, Nucleus, Plasma Membrane, Positive Regulation Of Cell Proliferation, Protein Amino Acid Autophosphorylation	NM_007982.2:1060
Cd81	-0.25	0.162	-0.568	0.068	0.841	0.674	1.05	0.134	0.246	lm.nb	Activation Of Mapk Activity, Apical Plasma Membrane, Immunological Synapse, Integral To Membrane, Integral To Plasma Membrane, Membrane, Positive Regulation Of Cell Proliferation, Positive Regulation Of Peptidyl Tyrosine Phosphorylation, Regulation Of Cell Proliferation	NM_133655.2:575
Msr1	0.438	0.285	-0.12	0.996	1.35	0.92	1.99	0.135	0.246	lm.nb	Collagen, Cytoplasmic Vesicle, Cytosol, Integral To Membrane, Membrane, Plasma Membrane, Receptor Activity, Receptor Mediated Endocytosis	NM_001113326.1:555
Pdgfrb	-0.388	0.255	-0.887	0.111	0.764	0.541	1.08	0.138	0.252	lm.nb	Apical Plasma Membrane, Cytoplasm, Cytoplasmic Vesicle, Hemopoiesis, Integral To Membrane, Integral To Plasma Membrane, Lysosome, Membrane, Nucleus, Plasma Membrane, Positive Regulation Of Cell Proliferation, Protein Amino Acid Autophosphorylation, Signal Transduction	NM_008809.1:1185
Cd4	-0.548	0.365	-1.26	0.167	0.684	0.417	1.12	0.144	0.26	lm.nb	Cell Surface, Cell Surface Receptor Linked Signal Transduction Go 0007166, Cytokine Production, Endoplasmic Reticulum Membrane, External Side Of Plasma Membrane, Immune Response, Integral To Membrane, Lipid Raft, Membrane, Plasma Membrane, T Cell Differentiation	NM_013488.2:950
Il18	-0.498	0.334	-1.15	0.157	0.708	0.45	1.11	0.147	0.265	lm.nb	Angiogenesis, Apical Plasma Membrane, Cytokine Activity, Cytoplasm, Extracellular Region, Extracellular Space, Immune Response, Inflammatory Response, Regulation Of Cell Adhesion	NM_008360.1:270
Ikbkap	0.154	0.105	-0.0518	0.36	1.11	0.965	1.28	0.153	0.276	lm.nb	Atp Binding, Cytoplasm, Nucleolus, Nucleus, Protein Kinase Activity, Regulation Of Catalytic Activity, Regulation Of Transcription From Rna Polymerase Ii Promoter, Regulation Of Transcriptiondna Dependent, Transcription Dna Dependent	NM_026079.3:38
Tcf7	-0.678	0.469	-1.6	0.242	0.625	0.33	1.18	0.159	0.286	lm.nb	Brain Development, Nucleus, Regulation Of Apoptosis, Regulation Of Cell Proliferation, Regulation Of Transcription From Rna Polymerase Ii Promoter, Regulation Of Transcriptiondna Dependent, Sequence Specific Dna Binding, Transcription Dna Dependent, Transcription Factor Activity, Transcription Factor Complex	NM_009331.3:1810
Irf1	0.252	0.175	-0.0919	0.596	1.19	0.938	1.51	0.162	0.289	lm.nb	Dna Binding, I Kappab Kinase Nf Kappab Cascade, Nucleus, Positive Regulation Of Transcription From Rna Polymerase Ii Promoter, Positive Regulation Of Transcriptiondna Dependent, Regulation Of Gene Expression, Regulation Of Transcriptiondna Dependent, Sequence Specific Dna Binding, Transcription Dna Dependent, Transcription Factor Activity	NM_008390.1:365
Il2rb	0.48	0.336	-0.179	1.14	1.4	0.884	2.2	0.164	0.291	lm.nb	Cell Surface, Cytokine And Chemokine Mediated Signaling Pathway, External Side Of Plasma Membrane, Hematopoietin Interferon Classd200 Domain Cytokine Receptor Activity, Integral To Membrane, Membrane, Receptor Activity	NM_008368.3:2365
Irak4	-0.421	0.295	-1	0.158	0.747	0.5	1.12	0.165	0.292	lm.nb	Cytokine And Chemokine Mediated Signaling Pathway, Cytokine Production, Cytoplasm, Innate Immune Response, Kinase Activity, Nucleotide Binding, Phosphorylation, Positive Regulation Of Transcription From Rna Polymerase Ii Promoter, Protein Amino Acid Phosphorylation, Protein Kinase Activity, Signal Transduction	NM_029926.5:250
Fcer1a	-1.02	0.724	-2.44	0.396	0.492	0.184	1.32	0.168	0.297	lm.nb	Activation Of Jnk Activity, Activation Of Mapk Activity, Cell Surface Receptor Linked Signal Transduction Go 0007166, External Side Of Plasma Membrane, Integral To Membrane, Integral To Plasma Membrane, Lipid Raft, Membrane, Plasma Membrane, Positive Regulation Of Peptidyl Tyrosine Phosphorylation, Receptor Activity, Signal Transduction	NM_010184.1:114
Cd24a	0.185	0.134	-0.0781	0.448	1.14	0.947	1.36	0.179	0.314	lm.nb	Anchored To Membrane, Cell Surface, Cell Surface Receptor Linked Signal Transduction Go 0007166, External Side Of Plasma Membrane, Heterophilic Cell Adhesion, Induction Of Apoptosis By Extracellular Signals, Lipid Raft, Membrane, Membrane Fraction, Neurite Development, Plasma Membrane	NM_009846.2:584
Nfatc2	-0.301	0.219	-0.731	0.129	0.812	0.603	1.09	0.181	0.317	lm.nb	Cytokine Production, Cytoplasm, Cytosol, Nucleus, Plasma Membrane, Positive Regulation Of Transcription From Rna Polymerase Ii Promoter, Positive Regulation Of Transcriptiondna Dependent, Regulation Of Transcriptiondna Dependent, Response To Dna Damage Stimulus, Response To Drug, Transcription Dna Dependent	NM_001037177.1:1559
Bst2	0.33	0.243	-0.146	0.806	1.26	0.903	1.75	0.185	0.323	lm.nb	Anchored To Membrane, Apical Plasma Membrane, Defense Response To Virus, Golgi Apparatus, Innate Immune Response, Integral To Membrane, Membrane, Plasma Membrane, Positive Regulation Of I Kappab Kinase Nf Kappab Cascade, Protein Homodimerization Activity, Signal Transduction	NM_198095.2:468
Ptpn6	-0.334	0.252	-0.829	0.16	0.793	0.563	1.12	0.196	0.339	lm.nb	Cell Proliferation Go 0008283, Cytokine And Chemokine Mediated Signaling Pathway, Cytoplasm, Dephosphorylation, Nucleus, Peptidyl Tyrosine Phosphorylation, Positive Regulation Of Cell Proliferation	NM_013545.2:1691
Fcgr2b	-0.446	0.337	-1.11	0.214	0.734	0.464	1.16	0.196	0.339	lm.nb	Cell Surface Receptor Linked Signal Transduction Go 0007166, Cytoplasm, Cytoskeleton, Defense Response, External Side Of Plasma Membrane, Extracellular Region, Immune Response, Integral To Membrane, Integral To Plasma Membrane, Membrane, Plasma Membrane, Receptor Activity, Response To Bacterium	NM_001077189.1:1225
Ccr9	-0.785	0.597	-1.95	0.385	0.58	0.258	1.31	0.199	0.343	lm.nb	G Protein Coupled Receptor Activity, G Protein Coupled Receptor Protein Signaling Pathway, Integral To Membrane, Membrane, Plasma Membrane, Receptor Activity, Signal Transduction	NM_009913.6:820
Nfatc1	-0.28	0.216	-0.703	0.142	0.823	0.614	1.1	0.204	0.35	lm.nb	Cytoplasm, Dna Binding, Heart Development, Nuclear Chromatin, Nucleus, Positive Regulation Of Transcription From Rna Polymerase Ii Promoter, Positive Regulation Of Transcriptiondna Dependent, Sequence Specific Dna Binding	NM_016791.4:1570
Abcf1	0.115	0.0887	-0.0588	0.289	1.08	0.96	1.22	0.205	0.35	lm.nb	Atp Binding, Atpase Activity, Cytoplasm, Nucleoside Triphosphatase Activity, Nucleotide Binding, Nucleus	NM_013854.1:875
Itgax	0.346	0.267	-0.177	0.869	1.27	0.885	1.83	0.205	0.35	lm.nb	Defense Response To Virus, External Side Of Plasma Membrane, Integral To Membrane, Integrin Complex, Membrane, Receptor Activity	NM_021334.2:3773
Ccl7	0.526	0.414	-0.285	1.34	1.44	0.821	2.53	0.214	0.363	lm.nb	Chemokine Activity, Cytokine Activity, Extracellular Region, Extracellular Space, Heparin Binding, Immune Response, Inflammatory Response, Positive Regulation Of Cell Migration, Regulation Of Cell Shape	NM_013654.2:215
Lef1	-0.755	0.596	-1.92	0.413	0.593	0.264	1.33	0.215	0.365	lm.nb	Cytoplasm, Negative Regulation Of Apoptosis, Nucleus, Positive Regulation Of Cell Proliferation, Positive Regulation Of Transcription From Rna Polymerase Ii Promoter, Positive Regulation Of Transcriptiondna Dependent, Transcription Dna Dependent, Transcription Factor Complex	NM_010703.3:1337
Fkbp5	-0.313	0.249	-0.8	0.175	0.805	0.574	1.13	0.219	0.37	lm.nb	Cytoplasm, Membrane, Nucleus	NM_010220.3:2125
Ccrl2	-0.404	0.323	-1.04	0.23	0.756	0.487	1.17	0.222	0.373	lm.nb	G Protein Coupled Receptor Activity, G Protein Coupled Receptor Protein Signaling Pathway, Inflammatory Response, Integral To Membrane, Integral To Plasma Membrane, Membrane, Plasma Membrane, Receptor Activity, Signal Transduction	NM_017466.4:655
Tnfsf14	0.356	0.287	-0.207	0.918	1.28	0.867	1.89	0.225	0.377	lm.nb	Cytokine Activity, Extracellular Region, Extracellular Space, Immune Response, Integral To Membrane, Membrane, Plasma Membrane, Receptor Binding	NM_019418.2:1060
Ptpn22	-0.457	0.37	-1.18	0.268	0.728	0.441	1.2	0.227	0.379	lm.nb	Cytoplasm, Dephosphorylation, Nucleus, Perinuclear Region Of Cytoplasm, T Cell Differentiation	NM_008979.1:1203
Ccr7	0.912	0.742	-0.542	2.37	1.88	0.687	5.15	0.229	0.381	lm.nb	Activation Of Jnk Activity, External Side Of Plasma Membrane, G Protein Coupled Receptor Protein Signaling Pathway, Immune Response, Inflammatory Response, Integral To Membrane, Membrane, Plasma Membrane, Positive Regulation Of T Cell Proliferation, Signal Transduction	NM_007719.2:755
Ets1	-0.319	0.262	-0.832	0.194	0.802	0.562	1.14	0.233	0.387	lm.nb	Nucleus, Positive Regulation Of Cell Proliferation, Positive Regulation Of Transcription From Rna Polymerase Ii Promoter, Positive Regulation Of Transcriptiondna Dependent, Regulation Of Transcription From Rna Polymerase Ii Promoter, Transcription Dna Dependent, Transcription Factor Complex	NM_001038642.1:740
Eomes	0.397	0.328	-0.246	1.04	1.32	0.843	2.06	0.236	0.389	lm.nb	Brain Development, Multicellular Organismal Development, Nucleus, Positive Regulation Of Cell Differentiation, Positive Regulation Of Transcription From Rna Polymerase Ii Promoter, Regulation Of Gene Expression, Regulation Of Transcription From Rna Polymerase Ii Promoter, Regulation Of Transcriptiondna Dependent, Transcription Dna Dependent	NM_010136.2:2665
Traf2	-0.145	0.12	-0.379	0.0898	0.905	0.769	1.06	0.236	0.389	lm.nb	Activation Of Nf Kappab Transcription Factor, Anti Apoptosis, Cytoplasm, Lipid Raft, Protein Complex, Signal Transduction	NM_009422.2:262
Ikbkb	-0.142	0.117	-0.371	0.0883	0.907	0.773	1.06	0.237	0.389	lm.nb	Activation Of Nf Kappab Transcription Factor, Cytoplasm, Kinase Activity, Membrane, Microsome, Nucleotide Binding, Nucleus, Phosphorylation, Protein Amino Acid Phosphorylation, Protein Kinase Activity, Protein Serine Threonine Kinase Activity	NM_010546.2:4280
Icosl	-0.315	0.262	-0.828	0.198	0.804	0.563	1.15	0.239	0.391	lm.nb	B Cell Activation, External Side Of Plasma Membrane, Integral To Membrane, Integral To Plasma Membrane, Membrane, Receptor Binding, Signal Transduction, T Cell Activation	NM_015790.3:349
Tyrobp	0.403	0.339	-0.262	1.07	1.32	0.834	2.1	0.245	0.399	lm.nb	Identical Protein Binding, Integral To Membrane, Kinase Activity, Membrane, Phosphorylation	NM_011662.2:130
Sell	0.855	0.724	-0.564	2.27	1.81	0.676	4.84	0.247	0.401	lm.nb	Cell Surface, External Side Of Plasma Membrane, Integral To Membrane, Membrane, Plasma Membrane, Regulation Of Apoptosis, Sugar Binding	NM_001164059.1:664
Fcamr	-0.513	0.435	-1.36	0.339	0.701	0.388	1.26	0.248	0.401	lm.nb	Immune Response, Integral To Membrane, Membrane, Plasma Membrane, Receptor Activity, Transmembrane Receptor Activity	NM_001170632.1:542
Crlf2	-0.412	0.351	-1.1	0.276	0.751	0.466	1.21	0.25	0.403	lm.nb	Cytokine Activity, Extracellular Region, Integral To Membrane, Membrane, Plasma Membrane, Receptor Activity	NM_001164735.1:1225
Pou2f2	-0.645	0.553	-1.73	0.439	0.64	0.302	1.36	0.253	0.407	lm.nb	Cytoplasm, Dna Binding, Nucleus, Positive Regulation Of Transcriptiondna Dependent, Regulation Of Transcriptiondna Dependent, Sequence Specific Dna Binding, Transcription Dna Dependent, Transcription Factor Activity	NM_001163554.1:2422
Cd244	-0.353	0.31	-0.961	0.254	0.783	0.514	1.19	0.264	0.423	lm.nb		NM_018729.2:262
Il17rb	0.319	0.282	-0.233	0.871	1.25	0.851	1.83	0.267	0.426	lm.nb	Cell Surface, Cytoplasm, Extracellular Region, Hematopoietin Interferon Classd200 Domain Cytokine Receptor Activity, Integral To Membrane, Integral To Plasma Membrane, Membrane, Plasma Membrane, Receptor Activity	NM_019583.3:285
Xcl1	-0.347	0.308	-0.95	0.257	0.786	0.518	1.2	0.27	0.428	lm.nb	Cell Cell Signaling, Chemokine Activity, Cytokine Activity, Extracellular Region, Extracellular Space, Immune Response, Negative Regulation Of Transcription Dna Dependent, Protein Homodimerization Activity, Response To Virus	NM_008510.1:103
Zbtb7b	0.411	0.366	-0.307	1.13	1.33	0.808	2.19	0.271	0.428	lm.nb	Dna Binding, Multicellular Organismal Development, Nucleus, Positive Regulation Of Transcription From Rna Polymerase Ii Promoter, Protein Homodimerization Activity, Regulation Of Transcriptiondna Dependent, Transcription Dna Dependent, Transcription Factor Activity, Zinc Ion Binding	NM_009565.4:2178
Ccl8	-0.453	0.403	-1.24	0.338	0.731	0.422	1.26	0.271	0.428	lm.nb		NM_021443.2:150
Lcp2	0.336	0.3	-0.252	0.925	1.26	0.84	1.9	0.272	0.429	lm.nb	Cytoplasm	NM_010696.3:2605
Tnfrsf4	-0.508	0.463	-1.41	0.399	0.703	0.375	1.32	0.281	0.441	lm.nb	Cell Surface, External Side Of Plasma Membrane, Inflammatory Response, Integral To Membrane, Membrane, Negative Regulation Of Transcription Dna Dependent, Plasma Membrane, Regulation Of Apoptosis, T Cell Proliferation	NM_011659.2:320
Casp2	-0.157	0.145	-0.441	0.126	0.897	0.737	1.09	0.286	0.448	lm.nb	Apoptosis Go, Cysteine Type Endopeptidase Activity, Cysteine Type Peptidase Activity, Cytoplasm, Membrane Fraction, Mitochondrion, Negative Regulation Of Apoptosis, Nucleus, Peptidase Activity, Proteolysis, Regulation Of Apoptosis, Soluble Fraction	NM_007610.1:2770
Ccl19	0.984	0.918	-0.816	2.78	1.98	0.568	6.89	0.293	0.456	lm.nb	Chemokine Activity, External Side Of Plasma Membrane, Positive Regulation Of I Kappab Kinase Nf Kappab Cascade	NM_011888.2:465
Cd40	0.422	0.394	-0.351	1.19	1.34	0.784	2.29	0.294	0.456	lm.nb	Activation Of Nf Kappab Transcription Factor, Cell Surface, Defense Response To Virus, External Side Of Plasma Membrane, Extracellular Region, Extracellular Space, Inflammatory Response, Integral To Membrane, Membrane, Plasma Membrane, Positive Regulation Of Map Kinase Activity, Positive Regulation Of Transcription From Rna Polymerase Ii Promoter	NM_011611.2:1425
Cxcr4	-0.447	0.422	-1.27	0.38	0.734	0.414	1.3	0.299	0.463	lm.nb	Brain Development, Calcium Mediated Signaling, Cell Surface, Cytoplasmic Vesicle, Endosome, External Side Of Plasma Membrane, Integral To Membrane, Membrane, Nervous System Development, Plasma Membrane, Signal Transduction, T Cell Proliferation	NM_009911.3:704
Pdcd1lg2	0.698	0.678	-0.631	2.03	1.62	0.646	4.07	0.312	0.481	lm.nb	Integral To Membrane, Membrane, Plasma Membrane, Positive Regulation Of T Cell Proliferation, Receptor Activity	NM_021396.2:1870
Fcgr4	0.519	0.507	-0.475	1.51	1.43	0.72	2.86	0.314	0.484	lm.nb	Cell Surface, External Side Of Plasma Membrane	NM_144559.1:608
Cd80	0.394	0.387	-0.364	1.15	1.31	0.777	2.22	0.317	0.486	lm.nb	External Side Of Plasma Membrane, Integral To Membrane, Membrane, Positive Regulation Of Peptidyl Tyrosine Phosphorylation, Receptor Activity	NM_009855.2:210
Traf1	0.43	0.432	-0.418	1.28	1.35	0.748	2.42	0.329	0.503	lm.nb	Activation Of Nf Kappab Transcription Factor, Apoptosis Go, Cytoplasm, Regulation Of Apoptosis, Signal Transduction, Zinc Ion Binding	NM_009421.3:1420
Clu	-0.689	0.701	-2.06	0.685	0.62	0.239	1.61	0.334	0.509	lm.nb	Cytoplasm, Cytoplasmic Vesicle, Endoplasmic Reticulum, Extracellular Region, Extracellular Space, Membrane, Mitochondrion, Negative Regulation Of Apoptosis, Neuron Projection, Nucleus, Perinuclear Region Of Cytoplasm, Positive Regulation Of Cell Differentiation, Positive Regulation Of Cell Proliferation	NM_013492.2:354
Sh2d1a	-0.558	0.575	-1.68	0.569	0.679	0.311	1.48	0.34	0.516	lm.nb	Cell Cell Signaling, Cytoplasm, Humoral Immune Response	NM_011364.3:250
Icos	-0.577	0.599	-1.75	0.596	0.67	0.297	1.51	0.343	0.518	lm.nb	External Side Of Plasma Membrane, Integral To Membrane, Integral To Plasma Membrane, Membrane	NM_017480.1:142
Ly86	-0.339	0.351	-1.03	0.35	0.791	0.491	1.27	0.343	0.518	lm.nb	Extracellular Region, Inflammatory Response, Innate Immune Response	NM_010745.2:725
C7	-0.503	0.525	-1.53	0.527	0.706	0.346	1.44	0.347	0.522	lm.nb		XM_356827.6:215
Cd28	-0.449	0.472	-1.37	0.475	0.732	0.386	1.39	0.349	0.523	lm.nb	External Side Of Plasma Membrane, Induction Of Apoptosis By Extracellular Signals, Lipid Raft, Plasma Membrane, Positive Regulation Of T Cell Proliferation, Positive Regulation Of Transcription From Rna Polymerase Ii Promoter, Protein Homodimerization Activity, T Cell Activation	NM_007642.4:3304
C1ra	-0.25	0.264	-0.768	0.268	0.841	0.587	1.2	0.351	0.525	lm.nb	Calcium Ion Binding, Extracellular Region, Innate Immune Response, Peptidase Activity, Proteolysis, Serine Type Endopeptidase Activity, Serine Type Peptidase Activity	NM_023143.3:1923
Mmp28	0.162	0.173	-0.177	0.501	1.12	0.884	1.42	0.357	0.528	lm.nb		NM_080453.2:1715
Cd27	-0.464	0.496	-1.44	0.508	0.725	0.37	1.42	0.357	0.528	lm.nb	Anti Apoptosis, Apoptosis Go, Cell Surface, External Side Of Plasma Membrane, Integral To Membrane, Membrane, Membrane Fraction, Receptor Activity	NM_001042564.1:730
Mapk11	-0.372	0.398	-1.15	0.408	0.773	0.45	1.33	0.358	0.528	lm.nb	Cytoplasm, Kinase Activity, Nucleotide Binding, Nucleus, Phosphorylation, Protein Amino Acid Phosphorylation, Protein Kinase Activity, Protein Kinase Cascade, Regulation Of Transcriptiondna Dependent, Response To Stress, Soluble Fraction, Transcription Dna Dependent	NM_011161.5:2107
Spn	-0.405	0.435	-1.26	0.449	0.755	0.418	1.36	0.36	0.528	lm.nb	Basement Membrane, Cell Surface, Cell Surface Receptor Linked Signal Transduction Go 0007166, External Side Of Plasma Membrane, Extracellular Space, Induction Of Apoptosis By Extracellular Signals, Integral To Membrane, Integral To Plasma Membrane, Membrane, Positive Regulation Of T Cell Proliferation	NM_001037810.1:726
Il4ra	0.29	0.312	-0.322	0.901	1.22	0.8	1.87	0.36	0.528	lm.nb	Cytokine And Chemokine Mediated Signaling Pathway, Extracellular Region, Extracellular Space, Hematopoietin Interferon Classd200 Domain Cytokine Receptor Activity, Integral To Membrane, Membrane, Plasma Membrane, Receptor Activity, Regulation Of Cell Proliferation	NM_001008700.3:670
Mmp19	-0.271	0.292	-0.843	0.301	0.829	0.558	1.23	0.361	0.528	lm.nb		NM_021412.2:1140
Ptpn2	-0.0478	0.0515	-0.149	0.0531	0.967	0.902	1.04	0.361	0.528	loglinear	Cytoplasm, Dephosphorylation, Endoplasmic Reticulum, Nucleus	NM_001127177.1:160
Irf3	-0.184	0.199	-0.575	0.206	0.88	0.671	1.15	0.362	0.528	lm.nb	Cytoplasm, Negative Regulation Of Transcription From Rna Polymerase Ii Promoter, Nucleus, Positive Regulation Of Cytokine Secretion, Positive Regulation Of I Kappab Kinase Nf Kappab Cascade, Protein Homodimerization Activity, Regulation Of Transcriptiondna Dependent, Response To Bacterium, Response To Virus, Transcription Dna Dependent	NM_016849.3:1527
Fcgr3	-0.537	0.582	-1.68	0.604	0.689	0.313	1.52	0.364	0.529	lm.nb	Cell Surface Receptor Linked Signal Transduction Go 0007166, Receptor Activity, Regulation Of Immune Response, Signal Transduction	NM_010188.5:1175
Il13ra1	0.139	0.151	-0.158	0.436	1.1	0.896	1.35	0.366	0.531	lm.nb	Cytokine And Chemokine Mediated Signaling Pathway, Hematopoietin Interferon Classd200 Domain Cytokine Receptor Activity, Integral To Membrane, Membrane, Receptor Activity	NM_133990.4:845
Il7	0.206	0.226	-0.237	0.649	1.15	0.848	1.57	0.37	0.534	lm.nb	Anti Apoptosis, Cytokine Activity, Extracellular Region, Extracellular Space, Growth Factor Activity, Hematopoietin Interferon Classd200 Domain Cytokine Receptor Binding, Immune Response, Negative Regulation Of Apoptosis, Regulation Of Gene Expression	NM_008371.2:1055
Ifi204	0.484	0.541	-0.576	1.54	1.4	0.671	2.92	0.378	0.543	lm.nb		NM_008329.2:1296
Ifngr1	0.0848	0.0949	-0.101	0.271	1.06	0.932	1.21	0.379	0.543	lm.nb	Dendrite, Endoplasmic Reticulum, Integral To Membrane, Membrane, Receptor Activity, Vesicle	NM_010511.2:985
H2-DMb2	-0.684	0.767	-2.19	0.82	0.622	0.219	1.77	0.38	0.543	lm.nb	Integral To Membrane, Late Endosome, Lysosome, Membrane	NM_010388.4:195
Litaf	0.254	0.285	-0.305	0.813	1.19	0.81	1.76	0.38	0.543	lm.nb	Apoptosis Go, Golgi Apparatus, Lysosome, Membrane, Positive Regulation Of I Kappab Kinase Nf Kappab Cascade, Regulation Of Transcriptiondna Dependent, Signal Transduction, Transcription Dna Dependent	NM_019980.1:1100
Ptprc	0.4	0.452	-0.486	1.29	1.32	0.714	2.44	0.384	0.546	lm.nb	Activation Of Mapk Activity, B Cell Differentiation, Cell Surface, Defense Response To Virus, Dephosphorylation, External Side Of Plasma Membrane, Focal Adhesion, Integral To Membrane, Integral To Plasma Membrane, Membrane, Plasma Membrane, Positive Regulation Of T Cell Proliferation, T Cell Differentiation, T Cell Proliferation	NM_011210.3:2320
Ccl12	0.324	0.369	-0.4	1.05	1.25	0.758	2.07	0.388	0.549	lm.nb		NM_011331.2:56
Hcst	-0.351	0.401	-1.14	0.435	0.784	0.455	1.35	0.388	0.549	lm.nb	Integral To Membrane, Membrane	NM_011827.3:166
Cxcr5	0.8	0.92	-1	2.6	1.74	0.499	6.07	0.392	0.552	lm.nb	B Cell Activation, G Protein Coupled Receptor Activity, G Protein Coupled Receptor Protein Signaling Pathway, Integral To Membrane, Membrane, Plasma Membrane, Receptor Activity, Signal Transduction	NM_007551.2:1648
Prdm1	0.368	0.427	-0.469	1.21	1.29	0.722	2.31	0.396	0.556	lm.nb	Cytoplasm, Dna Binding, Multicellular Organismal Development, Negative Regulation Of Transcription From Rna Polymerase Ii Promoter, Nucleus, Regulation Of Transcriptiondna Dependent, Sequence Specific Dna Binding, Transcription Dna Dependent, Zinc Ion Binding	NM_007548.3:1440
Il16	-0.347	0.415	-1.16	0.466	0.786	0.447	1.38	0.409	0.573	lm.nb	Cytokine Activity, Cytoplasm, Extracellular Region, Extracellular Space, Nucleus, Plasma Membrane, Regulation Of Transcriptiondna Dependent, Transcription Dna Dependent	NM_010551.3:3095
C3	0.392	0.483	-0.554	1.34	1.31	0.681	2.53	0.423	0.591	lm.nb	Extracellular Region, Extracellular Space, Inflammatory Response, Innate Immune Response, Positive Regulation Of Angiogenesis	NM_009778.2:285
Il15ra	-0.195	0.242	-0.668	0.279	0.874	0.629	1.21	0.427	0.594	lm.nb	Endoplasmic Reticulum, Extracellular Region, Golgi Apparatus, Integral To Membrane, Membrane, Nucleus, Plasma Membrane, Receptor Activity	NM_008358.2:800
Timp4	0.271	0.337	-0.389	0.931	1.21	0.764	1.91	0.428	0.594	lm.nb		NM_080639.3:325
Ccl9	0.149	0.189	-0.221	0.519	1.11	0.858	1.43	0.437	0.606	lm.nb	Chemokine Activity, Cytokine Activity, Extracellular Region, Extracellular Space, Immune Response	NM_011338.2:1125
Gpr183	-0.421	0.541	-1.48	0.639	0.747	0.358	1.56	0.443	0.611	lm.nb	G Protein Coupled Receptor Activity, G Protein Coupled Receptor Protein Signaling Pathway, Humoral Immune Response, Integral To Membrane, Membrane, Plasma Membrane, Receptor Activity, Signal Transduction	NM_183031.2:238
Cd86	0.252	0.325	-0.385	0.889	1.19	0.766	1.85	0.445	0.612	lm.nb	B Cell Activation, Defense Response To Virus, External Side Of Plasma Membrane, Integral To Membrane, Membrane, Plasma Membrane, Positive Regulation Of T Cell Proliferation, Receptor Activity, Receptor Binding, T Cell Activation	NM_019388.3:251
Cd22	0.624	0.816	-0.974	2.22	1.54	0.509	4.67	0.45	0.618	lm.nb	Cell Surface Receptor Linked Signal Transduction Go 0007166, External Side Of Plasma Membrane, Integral To Membrane, Integral To Plasma Membrane, Membrane, Plasma Membrane, Sugar Binding	NM_001043317.2:865
Tlr4	0.155	0.208	-0.252	0.562	1.11	0.84	1.48	0.462	0.632	lm.nb	Activation Of Mapk Activity, Activation Of Nf Kappab Transcription Factor, Cell Surface, Cytoplasm, External Side Of Plasma Membrane, Integral To Membrane, Integral To Plasma Membrane, Lipid Raft, Membrane, Perinuclear Region Of Cytoplasm, Plasma Membrane, Positive Regulation Of Transcription From Rna Polymerase Ii Promoter, Signal Transduction	NM_021297.2:2510
Zap70	0.311	0.42	-0.512	1.13	1.24	0.701	2.2	0.465	0.632	lm.nb	Cytoplasm, Cytosol, Immune Response, Immunological Synapse, Kinase Activity, Membrane, Nucleotide Binding, Peptidyl Tyrosine Phosphorylation, Phosphorylation, Plasma Membrane, Protein Amino Acid Autophosphorylation, Protein Amino Acid Phosphorylation, Protein Kinase Activity	NM_009539.2:1030
Gfi1	-0.277	0.375	-1.01	0.458	0.826	0.496	1.37	0.466	0.632	lm.nb	Dna Binding, Negative Regulation Of Transcription Dna Dependent, Negative Regulation Of Transcription From Rna Polymerase Ii Promoter, Nuclear Matrix, Nucleus, Regulation Of Transcriptiondna Dependent, Transcription Dna Dependent, Zinc Ion Binding	NM_010278.2:1875
H2-Ab1	-0.251	0.341	-0.918	0.416	0.84	0.529	1.33	0.467	0.632	lm.nb	Cell Surface, External Side Of Plasma Membrane, Golgi Apparatus, Immune Response, Integral To Membrane, Membrane, Plasma Membrane, Protein Heterodimerization Activity	NM_207105.2:164
Rela	0.112	0.152	-0.185	0.409	1.08	0.879	1.33	0.467	0.632	lm.nb	Cytoplasm, Cytosol, Negative Regulation Of Apoptosis, Nucleus, Positive Regulation Of Cell Proliferation, Positive Regulation Of Transcription From Rna Polymerase Ii Promoter, Positive Regulation Of Transcriptiondna Dependent, Protein Complex, Transcription Dna Dependent, Transcription Factor Complex	NM_009045.4:645
Stat5a	-0.11	0.15	-0.404	0.184	0.927	0.756	1.14	0.469	0.632	lm.nb	Cytoplasm, Jak Stat Cascade, Negative Regulation Of Apoptosis, Nucleus, Positive Regulation Of Cell Proliferation, Positive Regulation Of Transcription From Rna Polymerase Ii Promoter, Regulation Of Cell Adhesion, Regulation Of Transcription From Rna Polymerase Ii Promoter, Signal Transduction, Transcription Dna Dependent	NM_011488.2:1545
Pax5	0.698	0.966	-1.2	2.59	1.62	0.437	6.03	0.476	0.64	lm.nb	Multicellular Organismal Development, Negative Regulation Of Transcription Dna Dependent, Nervous System Development, Nucleus, Organ Morphogenesis, Positive Regulation Of Transcription From Rna Polymerase Ii Promoter, Positive Regulation Of Transcriptiondna Dependent, Transcription Dna Dependent, Transcription Factor Complex	NM_008782.2:90
Runx3	-0.334	0.465	-1.25	0.578	0.793	0.422	1.49	0.478	0.641	lm.nb	Cytoplasm, Negative Regulation Of Transcription From Rna Polymerase Ii Promoter, Neurite Development, Nuclear Chromatin, Nucleus, Protein Amino Acid Phosphorylation, Regulation Of Transcriptiondna Dependent, Transcription Dna Dependent	NM_019732.2:100
Lck	-0.211	0.295	-0.789	0.367	0.864	0.579	1.29	0.479	0.641	lm.nb	Cell Surface Receptor Linked Signal Transduction Go 0007166, Cytoplasm, Dephosphorylation, Golgi Apparatus, Lipid Raft, Membrane, Peptidyl Tyrosine Phosphorylation, Plasma Membrane, Positive Regulation Of T Cell Activation, Protein Amino Acid Autophosphorylation, Protein Amino Acid Phosphorylation, T Cell Differentiation	NM_010693.2:1180
Cxcl13	-0.397	0.56	-1.5	0.701	0.759	0.355	1.63	0.484	0.645	lm.nb	Cell Cell Signaling, Chemokine Activity, Cytokine Activity, Defense Response To Bacterium, Extracellular Region, Extracellular Space, Heparin Binding, Immune Response, Inflammatory Response, Protein Heterodimerization Activity, Signal Transduction	NM_018866.2:551
Itga4	-0.188	0.273	-0.722	0.347	0.878	0.606	1.27	0.497	0.661	lm.nb	Cell Cell Adhesion, Cell Matrix Adhesion, Cell Migration, Cell Surface, External Side Of Plasma Membrane, Heart Development, Heterophilic Cell Adhesion, Integral To Membrane, Integrin Complex, Membrane, Receptor Activity	NM_010576.3:6600
C6	0.247	0.364	-0.467	0.961	1.19	0.723	1.95	0.504	0.665	lm.nb	Extracellular Space, Positive Regulation Of Angiogenesis	NM_016704.2:170
Psmb7	-0.113	0.167	-0.439	0.214	0.925	0.737	1.16	0.504	0.665	lm.nb	Cytoplasm, Endopeptidase Activity, Nucleus, Peptidase Activity, Proteasome Complex, Proteolysis	NM_011187.1:184
Cd3d	-0.266	0.393	-1.04	0.505	0.832	0.488	1.42	0.505	0.665	lm.nb	Cell Surface Receptor Linked Signal Transduction Go 0007166, Integral To Membrane, Membrane, Protein Heterodimerization Activity, Receptor Activity, T Cell Activation, Transmembrane Receptor Activity	NM_013487.2:289
Cdkn1a	-0.169	0.252	-0.663	0.325	0.889	0.632	1.25	0.507	0.666	lm.nb	Cytoplasm, Cytosol, Negative Regulation Of Apoptosis, Negative Regulation Of Cell Proliferation, Nucleus	NM_007669.4:1670
Cd7	-0.175	0.26	-0.685	0.336	0.886	0.622	1.26	0.508	0.666	lm.nb	Integral To Membrane, Membrane, Receptor Activity	NM_009854.1:234
Ccl22	0.222	0.337	-0.438	0.882	1.17	0.738	1.84	0.514	0.671	lm.nb	Chemokine Activity, Cytokine Activity, Extracellular Region, Extracellular Space, Immune Response, Inflammatory Response	NM_009137.2:1096
Bst1	0.325	0.492	-0.639	1.29	1.25	0.642	2.44	0.515	0.671	lm.nb	Anchored To Membrane, Membrane, Nucleotide Binding, Plasma Membrane	NM_009763.3:542
Irak2	-0.175	0.266	-0.697	0.347	0.886	0.617	1.27	0.516	0.671	lm.nb	Activation Of Nf Kappab Transcription Factor, Apoptosis Go, Cell Surface, Nucleotide Binding, Protein Amino Acid Autophosphorylation, Protein Amino Acid Phosphorylation, Protein Homodimerization Activity, Protein Kinase Activity, Regulation Of Apoptosis, Signal Transduction	NM_001113553.1:485
Cd19	0.667	1.05	-1.4	2.73	1.59	0.379	6.64	0.532	0.688	lm.nb	External Side Of Plasma Membrane, Integral To Membrane, Membrane	NM_009844.2:1697
H2-Ob	-0.477	0.754	-1.96	1	0.718	0.258	2	0.532	0.688	lm.nb	Integral To Membrane, Lysosome, Membrane	NM_010389.3:1205
Klrk1	-0.193	0.312	-0.804	0.418	0.875	0.573	1.34	0.54	0.696	lm.nb	Cell Surface, External Side Of Plasma Membrane, Integral To Membrane, Membrane, Protein Homodimerization Activity, Receptor Activity, Sugar Binding	NM_001083322.1:144
Il2ra	0.33	0.544	-0.736	1.4	1.26	0.6	2.63	0.549	0.706	lm.nb	Cell Surface, Cytokine And Chemokine Mediated Signaling Pathway, External Side Of Plasma Membrane, Integral To Membrane, Membrane, Positive Regulation Of T Cell Proliferation, Receptor Activity	NM_008367.2:325
Klra7	-0.187	0.321	-0.816	0.441	0.878	0.568	1.36	0.563	0.722	lm.nb		NM_001110323.1:250
Syk	0.106	0.187	-0.26	0.473	1.08	0.835	1.39	0.573	0.733	lm.nb		NM_011518.2:3970
C4a	-0.201	0.359	-0.904	0.502	0.87	0.534	1.42	0.58	0.736	lm.nb		NM_011413.2:56
Atm	-0.0725	0.13	-0.328	0.183	0.951	0.797	1.13	0.582	0.736	lm.nb	Brain Development, Cytoplasm, Cytoplasmic Vesicle, Heart Development, Negative Regulation Of Apoptosis, Nucleus, Protein Amino Acid Autophosphorylation	NM_007499.1:7840
Tnfsf11	0.433	0.779	-1.09	1.96	1.35	0.469	3.89	0.582	0.736	lm.nb	Activation Of Jnk Activity, Activation Of Nf Kappab Transcription Factor, Cytoplasm, Extracellular Region, Extracellular Space, Integral To Membrane, Membrane, Plasma Membrane, Positive Regulation Of I Kappab Kinase Nf Kappab Cascade, Positive Regulation Of Transcription From Rna Polymerase Ii Promoter	NM_011613.3:615
Lilrb3	0.19	0.341	-0.48	0.859	1.14	0.717	1.81	0.583	0.736	lm.nb	Cytokine And Chemokine Mediated Signaling Pathway, Integral To Membrane, Membrane, Plasma Membrane	NM_011095.2:2040
H2-DMa	-0.181	0.327	-0.821	0.459	0.882	0.566	1.37	0.584	0.736	lm.nb	Integral To Membrane, Late Endosome, Lysosome, Membrane, Positive Regulation Of Immune Response	NM_010386.3:530
Ikzf4	-0.102	0.185	-0.465	0.261	0.932	0.724	1.2	0.585	0.736	lm.nb	Dna Binding, Negative Regulation Of Transcription Dna Dependent, Nucleus, Protein Heterodimerization Activity, Protein Homodimerization Activity, Regulation Of Transcriptiondna Dependent, Transcription Dna Dependent, Zinc Ion Binding	NM_011772.2:2057
Mme	-0.334	0.608	-1.52	0.857	0.793	0.348	1.81	0.587	0.736	lm.nb	Axon, Cytoplasm, Dendrite, Endopeptidase Activity, Integral To Membrane, Membrane, Membrane Fraction, Peptidase Activity, Plasma Membrane, Proteolysis, Zinc Ion Binding	NM_008604.3:285
Serping1	0.192	0.35	-0.494	0.877	1.14	0.71	1.84	0.588	0.736	lm.nb	Extracellular Region, Extracellular Space, Innate Immune Response	NM_009776.3:1480
Relb	0.0988	0.182	-0.258	0.455	1.07	0.836	1.37	0.591	0.738	lm.nb	Cytoplasm, Cytoskeleton, Cytosol, Dna Binding, Nucleus, Regulation Of Transcriptiondna Dependent, Transcription Dna Dependent, Transcription Factor Activity	NM_009046.2:2013
Irf7	-0.191	0.353	-0.883	0.501	0.876	0.542	1.42	0.593	0.738	lm.nb	Cytoplasm, Dna Binding, Nucleus, Positive Regulation Of Transcription From Rna Polymerase Ii Promoter, Regulation Of Transcriptiondna Dependent, Response To Virus, Transcription Dna Dependent, Transcription Factor Activity	NM_016850.2:705
Tnfrsf13c	0.471	0.876	-1.25	2.19	1.39	0.422	4.56	0.595	0.738	lm.nb	External Side Of Plasma Membrane, Integral To Membrane, Membrane, Positive Regulation Of T Cell Proliferation, Receptor Activity, Regulation Of Immune Response	NM_028075.2:1170
Tnfrsf14	0.111	0.209	-0.298	0.52	1.08	0.813	1.43	0.599	0.742	lm.nb	External Side Of Plasma Membrane, Positive Regulation Of Peptidyl Tyrosine Phosphorylation, Receptor Activity	NM_178931.2:625
Slamf7	-0.219	0.414	-1.03	0.593	0.859	0.49	1.51	0.601	0.742	lm.nb	Integral To Membrane, Membrane, Plasma Membrane, Receptor Activity	NM_144539.5:750
Nfkb1	-0.048	0.0914	-0.227	0.131	0.967	0.854	1.1	0.603	0.742	lm.nb	Cytoplasm, Cytosol, Mitochondrion, Negative Regulation Of Transcription Dna Dependent, Nucleus, Positive Regulation Of Transcription From Rna Polymerase Ii Promoter, Positive Regulation Of Transcriptiondna Dependent, Protein Complex, Signal Transduction, Transcription Dna Dependent	NM_008689.2:2125
Mbp	-0.113	0.216	-0.537	0.31	0.924	0.689	1.24	0.604	0.742	lm.nb	Cell Projection, Cell Soma, Cytoplasm, Membrane, Nucleus, Plasma Membrane, Response To Toxin	NM_010777.3:761
Cd83	0.252	0.483	-0.694	1.2	1.19	0.618	2.3	0.605	0.742	lm.nb	External Side Of Plasma Membrane, Integral To Membrane, Membrane	NM_009856.2:1624
Mmp14	0.105	0.203	-0.294	0.503	1.08	0.816	1.42	0.611	0.746	lm.nb		NM_008608.3:554
Batf	-0.186	0.363	-0.897	0.525	0.879	0.537	1.44	0.612	0.746	lm.nb	Dna Binding, Nucleus, Regulation Of Transcriptiondna Dependent, Sequence Specific Dna Binding, Transcription Dna Dependent, Transcription Factor Activity	NM_016767.2:750
Tslp	0.314	0.616	-0.893	1.52	1.24	0.539	2.87	0.614	0.746	lm.nb	Cytokine Activity, Extracellular Region, Extracellular Space	NM_021367.1:638
Cd247	-0.208	0.418	-1.03	0.611	0.866	0.491	1.53	0.623	0.755	lm.nb	Cell Surface Receptor Linked Signal Transduction Go 0007166, Cytoplasm, Identical Protein Binding, Integral To Membrane, Membrane, Plasma Membrane, Receptor Activity, Transmembrane Receptor Activity	NM_001113391.2:215
Ptafr	0.17	0.354	-0.524	0.865	1.13	0.695	1.82	0.634	0.767	lm.nb	Cytokine Production, G Protein Coupled Receptor Activity, G Protein Coupled Receptor Protein Signaling Pathway, Inflammatory Response, Integral To Membrane, Membrane, Nucleus, Plasma Membrane, Receptor Activity, Signal Transduction	NM_001081211.1:1685
Pparg	-0.108	0.229	-0.557	0.341	0.928	0.68	1.27	0.642	0.768	lm.nb	Cytoplasm, Cytosol, Negative Regulation Of Transcription Dna Dependent, Nucleus, Positive Regulation Of Transcription From Rna Polymerase Ii Promoter, Positive Regulation Of Transcriptiondna Dependent, Signal Transduction, Transcription Dna Dependent	NM_011146.1:1060
Cd226	-0.133	0.284	-0.689	0.423	0.912	0.62	1.34	0.643	0.768	lm.nb	Cell Surface, Cytokine Production, Integral To Membrane, Integrin Binding, Membrane, Protein Kinase Binding, Receptor Activity	NM_001039149.1:733
Cd5	-0.221	0.473	-1.15	0.706	0.858	0.451	1.63	0.643	0.768	lm.nb	External Side Of Plasma Membrane, Induction Of Apoptosis By Extracellular Signals, Integral To Membrane, Membrane, Plasma Membrane, Receptor Mediated Endocytosis	NM_007650.3:1395
Cd79b	-0.418	0.897	-2.18	1.34	0.749	0.221	2.53	0.645	0.768	lm.nb	Cell Surface Receptor Linked Signal Transduction Go 0007166, Cytoplasm, External Side Of Plasma Membrane, Golgi Apparatus, Integral To Membrane, Membrane, Nucleus, Plasma Membrane, Transmembrane Receptor Activity	NM_008339.2:330
Pdcd2	-0.0986	0.212	-0.514	0.316	0.934	0.7	1.25	0.645	0.768	lm.nb	Apoptosis Go, Cytoplasm, Dna Binding, Nucleus, Zinc Ion Binding	NM_008799.2:837
Ncf4	0.229	0.492	-0.735	1.19	1.17	0.601	2.29	0.645	0.768	lm.nb	Cytoplasm, Cytosol, Membrane	NM_008677.2:741
Il2rg	0.178	0.388	-0.582	0.939	1.13	0.668	1.92	0.649	0.771	lm.nb	Cell Surface, Cytokine And Chemokine Mediated Signaling Pathway, External Side Of Plasma Membrane, Hematopoietin Interferon Classd200 Domain Cytokine Receptor Activity, Integral To Membrane, Membrane, Receptor Activity, Regulation Of Gene Expression	NM_013563.3:1226
Cr2	-0.801	1.8	-4.32	2.72	0.574	0.05	6.59	0.659	0.781	loglinear	B Cell Activation, External Side Of Plasma Membrane, Protein Homodimerization Activity, Receptor Activity	NM_007758.2:1650
Ikzf2	0.0785	0.178	-0.271	0.428	1.06	0.829	1.35	0.663	0.783	lm.nb	Dna Binding, Nucleus, Positive Regulation Of Transcription From Rna Polymerase Ii Promoter, Protein Heterodimerization Activity, Protein Homodimerization Activity, Regulation Of Transcriptiondna Dependent, Transcription Dna Dependent, Zinc Ion Binding	NM_011770.4:7230
Cd48	0.183	0.426	-0.651	1.02	1.14	0.637	2.02	0.67	0.79	lm.nb	Anchored To Membrane, External Side Of Plasma Membrane, Integral To Membrane, Lipid Raft, Membrane, Plasma Membrane, Protein Complex, Receptor Activity, Signal Transduction, T Cell Activation	NM_007649.4:30
Tnfsf10	0.106	0.249	-0.382	0.594	1.08	0.768	1.51	0.673	0.791	lm.nb	Apoptosis Go, Cytokine Activity, Extracellular Space, Immune Response, Integral To Membrane, Membrane	NM_009425.2:2055
Il21r	0.372	0.892	-1.38	2.12	1.29	0.385	4.35	0.679	0.797	lm.nb	Hematopoietin Interferon Classd200 Domain Cytokine Receptor Activity, Integral To Membrane, Membrane, Receptor Activity, Transmembrane Receptor Activity	NM_021887.1:619
Tgfb1	0.0819	0.202	-0.313	0.477	1.06	0.805	1.39	0.687	0.804	lm.nb	Axon, Cell Soma, Cell Surface, Cytoplasm, Extracellular Matrix, Extracellular Region, Extracellular Space, Nucleus, Positive Regulation Of Cell Proliferation, Positive Regulation Of Transcriptiondna Dependent, Secretory Granule	NM_011577.1:1470
Tnfrsf13b	0.231	0.578	-0.901	1.36	1.17	0.535	2.57	0.692	0.808	lm.nb	External Side Of Plasma Membrane, Integral To Membrane, Integral To Plasma Membrane, Membrane, Receptor Activity	NM_021349.1:340
Card9	0.104	0.268	-0.421	0.629	1.07	0.747	1.55	0.7	0.815	lm.nb	Activation Of Nf Kappab Transcription Factor, Cytoplasm, Defense Response To Virus, I Kappab Kinase Nf Kappab Cascade, Protein Homodimerization Activity, Response To Drug	NM_001037747.1:1227
Map4k1	-0.203	0.564	-1.31	0.903	0.869	0.404	1.87	0.721	0.838	lm.nb	Kinase Activity, Nucleotide Binding, Phosphorylation, Protein Amino Acid Phosphorylation, Protein Kinase Activity, Protein Kinase Cascade, Protein Serine Threonine Kinase Activity, Regulation Of Catalytic Activity, Response To Stress	NM_008279.2:1758
Btla	0.249	0.716	-1.15	1.65	1.19	0.449	3.14	0.73	0.846	lm.nb	Cell Surface Receptor Linked Signal Transduction Go 0007166, External Side Of Plasma Membrane, Integral To Membrane, Integral To Plasma Membrane, Membrane, Receptor Activity	NM_177584.3:2050
Bcl2	0.0929	0.272	-0.441	0.627	1.07	0.737	1.54	0.735	0.85	lm.nb	Cytoplasm, Cytosol, Endoplasmic Reticulum, Endoplasmic Reticulum Membrane, Hemopoiesis, Membrane, Membrane Fraction, Microsome, Mitochondrion, Negative Regulation Of Apoptosis, Nucleus	NM_009741.3:1844
Csf1r	-0.0975	0.291	-0.668	0.473	0.935	0.629	1.39	0.74	0.853	lm.nb	Cell Proliferation Go 0008283, Cell Surface, Hemopoiesis, Inflammatory Response, Integral To Membrane, Membrane, Peptidyl Tyrosine Phosphorylation, Plasma Membrane, Positive Regulation Of Cell Proliferation, Protein Amino Acid Autophosphorylation, Receptor Complex, Regulation Of Cell Shape, Signal Transduction	NM_001037859.1:3655
Ms4a1	-0.317	0.952	-2.18	1.55	0.803	0.22	2.93	0.742	0.853	lm.nb	B Cell Activation, External Side Of Plasma Membrane, Integral To Membrane, Membrane, Nucleolus	NM_007641.5:166
Tlr9	-0.138	0.427	-0.975	0.698	0.909	0.509	1.62	0.748	0.855	lm.nb	Activation Of Nf Kappab Transcription Factor, Apical Plasma Membrane, Basolateral Plasma Membrane, Cytoplasm, Cytoplasmic Vesicle, Endoplasmic Reticulum, Endosome, Integral To Membrane, Lysosome, Membrane, Plasma Membrane, Positive Regulation Of Transcription From Rna Polymerase Ii Promoter, Response To Virus, Signal Transduction	NM_031178.2:1801
Traf5	-0.0909	0.281	-0.642	0.46	0.939	0.641	1.38	0.749	0.855	lm.nb	Activation Of Nf Kappab Transcription Factor, Apoptosis Go, Centrosome, Cytoplasm, Positive Regulation Of Cell Proliferation, Regulation Of Apoptosis, Signal Transduction, Ubiquitin Protein Ligase Activity, Zinc Ion Binding	NM_011633.1:1940
Itgb1	-0.0467	0.145	-0.331	0.237	0.968	0.795	1.18	0.749	0.855	lm.nb	Basement Membrane, Cell Surface, External Side Of Plasma Membrane, Focal Adhesion, Integral To Membrane, Integrin Complex, Lipid Raft, Membrane, Membrane Fraction, Neurite Development, Plasma Membrane, Positive Regulation Of Cell Proliferation	NM_010578.1:1855
Ceacam1	-0.116	0.364	-0.828	0.597	0.923	0.563	1.51	0.753	0.857	lm.nb	Integral To Membrane, Membrane, Plasma Membrane, Positive Regulation Of Map Kinase Activity, Protein Kinase Binding, Receptor Activity, Signal Transduction	NM_001039185.1:294
Cybb	-0.107	0.345	-0.783	0.57	0.929	0.581	1.48	0.76	0.86	lm.nb	Cell Soma, Cytoplasm, Dendrite, Endoplasmic Reticulum, Golgi Apparatus, Innate Immune Response, Integral To Membrane, Integral To Plasma Membrane, Membrane, Mitochondrion, Plasma Membrane, Protein Heterodimerization Activity, Response To Drug, Transport	NM_007807.2:1535
H2-Aa	-0.122	0.397	-0.899	0.655	0.919	0.536	1.57	0.761	0.86	lm.nb	External Side Of Plasma Membrane, Immune Response, Integral To Membrane, Lysosome, Membrane, Plasma Membrane, Protein Heterodimerization Activity	NM_010378.2:450
Btk	-0.152	0.493	-1.12	0.815	0.9	0.461	1.76	0.761	0.86	lm.nb	Cytoplasm, Cytoplasmic Vesicle, Cytosol, I Kappab Kinase Nf Kappab Cascade, Lipid Raft, Membrane, Nucleus, Peptidyl Tyrosine Phosphorylation, Perinuclear Region Of Cytoplasm, Plasma Membrane, Protein Amino Acid Autophosphorylation, Regulation Of Transcriptiondna Dependent, Transcription Dna Dependent	NM_013482.2:2255
Cd97	0.0779	0.262	-0.435	0.591	1.06	0.74	1.51	0.768	0.866	lm.nb	Calcium Ion Binding, Cell Surface Receptor Linked Signal Transduction Go 0007166, G Protein Coupled Receptor Activity, G Protein Coupled Receptor Protein Signaling Pathway, Integral To Membrane, Membrane, Plasma Membrane, Receptor Activity, Signal Transduction, Transmembrane Receptor Activity	NM_011925.1:1975
Ccl11	0.0922	0.315	-0.526	0.711	1.07	0.694	1.64	0.772	0.869	lm.nb	Chemokine Activity, Cytokine Activity, Extracellular Region, Extracellular Space, Immune Response, Inflammatory Response, Positive Regulation Of Angiogenesis, Positive Regulation Of Cell Migration, Regulation Of Cell Shape	NM_011330.3:430
Cd53	-0.212	0.73	-1.64	1.22	0.864	0.32	2.33	0.774	0.869	lm.nb	Cell Surface, Immunological Synapse, Integral To Membrane, Membrane	NM_007651.3:2300
Foxp3	-0.141	0.501	-1.12	0.84	0.907	0.459	1.79	0.78	0.872	lm.nb	Cytokine Production, Cytoplasm, Negative Regulation Of Transcription Dna Dependent, Nucleus, Positive Regulation Of Transcription From Rna Polymerase Ii Promoter, Positive Regulation Of Transcriptiondna Dependent, Transcription Dna Dependent, Transcription Factor Complex	NM_054039.1:150
Fcer1g	0.0777	0.28	-0.47	0.626	1.06	0.722	1.54	0.783	0.872	lm.nb	Cell Surface Receptor Linked Signal Transduction Go 0007166, Defense Response To Bacterium, External Side Of Plasma Membrane, Integral To Membrane, Integral To Plasma Membrane, Lipid Raft, Membrane, Plasma Membrane, Positive Regulation Of Immune Response, Receptor Activity, Regulation Of Immune Response, Signal Transduction	NM_010185.4:264
Tagap	0.1	0.36	-0.605	0.805	1.07	0.657	1.75	0.783	0.872	lm.nb	Regulation Of Catalytic Activity, Signal Transduction	NM_145968.2:350
Itgb2	0.0794	0.288	-0.484	0.643	1.06	0.715	1.56	0.784	0.872	lm.nb	Activation Of Nf Kappab Transcription Factor, Cell Cell Adhesion, Cell Matrix Adhesion, Cell Surface, Integral To Membrane, Integrin Complex, Lipid Raft, Membrane, Membrane Fraction, Multicellular Organismal Development, Positive Regulation Of Angiogenesis	NM_008404.4:2542
Entpd1	-0.0649	0.245	-0.545	0.416	0.956	0.685	1.33	0.793	0.88	lm.nb	Atp Binding, G Protein Coupled Receptor Protein Signaling Pathway, Integral To Membrane, Membrane, Nucleoside Triphosphatase Activity, Nucleotide Binding	NM_009848.3:170
H2-Eb1	-0.0956	0.374	-0.828	0.637	0.936	0.563	1.56	0.8	0.884	lm.nb	External Side Of Plasma Membrane, Immune Response, Integral To Membrane, Membrane	NM_010382.2:935
Il10ra	0.0822	0.323	-0.55	0.714	1.06	0.683	1.64	0.801	0.884	lm.nb	Cytoplasm, Integral To Membrane, Membrane, Receptor Activity	NM_008348.2:75
Tnfaip6	0.113	0.456	-0.781	1.01	1.08	0.582	2.01	0.805	0.887	lm.nb		NM_009398.2:620
Il27ra	0.097	0.399	-0.686	0.88	1.07	0.622	1.84	0.81	0.89	lm.nb	Integral To Membrane, Membrane, Receptor Activity	NM_016671.3:2320
Ccr3	0.118	0.5	-0.862	1.1	1.08	0.55	2.14	0.816	0.894	lm.nb	Endosome, Extracellular Space, G Protein Coupled Receptor Activity, G Protein Coupled Receptor Protein Signaling Pathway, Integral To Membrane, Membrane, Plasma Membrane, Positive Regulation Of Angiogenesis, Receptor Activity, Signal Transduction	NM_009914.4:2290
Arhgdib	-0.0933	0.424	-0.924	0.738	0.937	0.527	1.67	0.827	0.905	lm.nb	Cytoplasm, Regulation Of Catalytic Activity	NM_007486.4:280
Cd6	0.151	0.732	-1.28	1.58	1.11	0.411	3	0.838	0.91	lm.nb	Cell Surface, Integral To Membrane, Membrane, Protein Kinase Binding, Receptor Mediated Endocytosis	NM_001037801.2:1315
Cd74	0.0853	0.414	-0.727	0.897	1.06	0.604	1.86	0.838	0.91	lm.nb	Activation Of Mapk Activity, Cell Surface, Defense Response, Endoplasmic Reticulum, External Side Of Plasma Membrane, Golgi Apparatus, Integral To Membrane, Integral To Plasma Membrane, Late Endosome, Lysosome, Membrane, Negative Regulation Of Apoptosis, Plasma Membrane, Receptor Complex, Signal Transduction	NM_001042605.1:391
Plau	0.0484	0.237	-0.416	0.512	1.03	0.75	1.43	0.839	0.91	lm.nb	Angiogenesis, Cell Surface, Extracellular Region, Extracellular Space, Kinase Activity, Peptidase Activity, Phosphorylation, Proteolysis, Regulation Of Cell Proliferation, Serine Type Endopeptidase Activity, Serine Type Peptidase Activity, Wound Healing	NM_008873.2:1950
Ccbp2	-0.0656	0.323	-0.698	0.567	0.956	0.617	1.48	0.84	0.91	lm.nb	G Protein Coupled Receptor Activity, G Protein Coupled Receptor Protein Signaling Pathway, Integral To Membrane, Membrane, Plasma Membrane, Receptor Activity, Signal Transduction	NM_021609.3:1765
Ccl3	0.0631	0.334	-0.591	0.717	1.04	0.664	1.64	0.851	0.92	lm.nb	Calcium Mediated Signaling, Cell Cell Signaling, Cytoplasm, Cytosol, Extracellular Region, Extracellular Space, Immune Response, Inflammatory Response, Positive Regulation Of Transcription From Rna Polymerase Ii Promoter, Regulation Of Cell Shape, Response To Toxin, Soluble Fraction	NM_011337.1:60
Dpp4	-0.0316	0.17	-0.365	0.302	0.978	0.776	1.23	0.854	0.921	lm.nb	Apical Plasma Membrane, Cell Junction, Cell Projection, Cell Surface, Endoplasmic Reticulum, Extracellular Region, Golgi Apparatus, Integral To Membrane, Membrane, Membrane Fraction, Plasma Membrane, Positive Regulation Of Cell Proliferation, Proteolysis, Soluble Fraction, T Cell Activation	NM_001159543.1:1303
Ccl6	0.0693	0.39	-0.695	0.833	1.05	0.618	1.78	0.86	0.925	lm.nb	Chemokine Activity, Cytokine Activity, Extracellular Region, Extracellular Space, Immune Response	NM_009139.2:825
Mmp11	-0.0725	0.414	-0.883	0.738	0.951	0.542	1.67	0.862	0.925	lm.nb		XM_006513318.2:1348
Irf5	0.0571	0.339	-0.607	0.721	1.04	0.656	1.65	0.867	0.928	lm.nb	Dna Binding, Nucleus, Regulation Of Transcriptiondna Dependent, Transcription Dna Dependent, Transcription Factor Activity	NM_012057.3:1826
Nt5e	0.0583	0.349	-0.626	0.742	1.04	0.648	1.67	0.868	0.928	lm.nb	Anchored To Membrane, Cell Surface, Cytoplasm, Dephosphorylation, Membrane, Membrane Fraction, Nucleotide Binding, Plasma Membrane	NM_011851.3:1600
Itgam	-0.0705	0.429	-0.911	0.77	0.952	0.532	1.71	0.871	0.928	lm.nb	Cell Cell Adhesion, Cell Surface, External Side Of Plasma Membrane, Heparin Binding, Integral To Membrane, Integrin Complex, Membrane, Nucleus, Protein Heterodimerization Activity, Receptor Activity	NM_001082960.1:3025
Cd8a	0.0729	0.465	-0.838	0.984	1.05	0.56	1.98	0.876	0.93	lm.nb	Cell Surface, Cell Surface Receptor Linked Signal Transduction Go 0007166, Defense Response To Virus, External Side Of Plasma Membrane, Integral To Membrane, Membrane, Protein Homodimerization Activity, Protein Kinase Binding, T Cell Activation	NM_001081110.2:355
Smad3	-0.025	0.16	-0.338	0.288	0.983	0.791	1.22	0.876	0.93	lm.nb	Cytoplasm, Negative Regulation Of Apoptosis, Nucleus, Plasma Membrane, Positive Regulation Of Transcription From Rna Polymerase Ii Promoter, Positive Regulation Of Transcriptiondna Dependent, Protein Complex, Receptor Complex, Transcription Factor Complex	NM_016769.3:1845
Vcam1	-0.0487	0.324	-0.684	0.586	0.967	0.623	1.5	0.882	0.932	lm.nb	Anchored To Membrane, Apical Part Of Cell, Cell Cell Adhesion, Cell Surface, External Side Of Plasma Membrane, Extracellular Space, Heart Development, Heterophilic Cell Adhesion, Integral To Membrane, Integrin Binding, Membrane, Plasma Membrane, Positive Regulation Of T Cell Proliferation	NM_011693.2:1440
Ciita	0.0759	0.507	-0.919	1.07	1.05	0.529	2.1	0.882	0.932	lm.nb	Negative Regulation Of Transcription Dna Dependent, Negative Regulation Of Transcription From Rna Polymerase Ii Promoter, Nucleotide Binding, Nucleus, Positive Regulation Of Transcription From Rna Polymerase Ii Promoter, Positive Regulation Of Transcriptiondna Dependent, Regulation Of Transcriptiondna Dependent, Transcription Dna Dependent	NM_007575.2:3988
Irf4	-0.0676	0.472	-0.992	0.857	0.954	0.503	1.81	0.887	0.935	lm.nb	Cytoplasm, Dna Binding, Nucleus, Positive Regulation Of Transcription From Rna Polymerase Ii Promoter, Positive Regulation Of Transcriptiondna Dependent, Regulation Of Transcriptiondna Dependent, Transcription Dna Dependent, Transcription Factor Activity	NM_013674.1:1878
Abcb10	0.0253	0.18	-0.328	0.378	1.02	0.797	1.3	0.889	0.935	lm.nb	Atp Binding, Atpase Activity, Integral To Membrane, Membrane, Mitochondrion, Nucleoside Triphosphatase Activity, Nucleotide Binding, Protein Homodimerization Activity, Transport	NM_019552.2:1090
Itgal	0.0633	0.471	-0.86	0.987	1.04	0.551	1.98	0.894	0.938	lm.nb	Cell Cell Adhesion, Cell Surface, Cell Surface Receptor Linked Signal Transduction Go 0007166, External Side Of Plasma Membrane, Heterophilic Cell Adhesion, Immunological Synapse, Integral To Membrane, Integrin Complex, Membrane, Positive Regulation Of T Cell Proliferation, Protein Complex Binding, Receptor Activity	NM_008400.2:950
Il7r	-0.0557	0.439	-0.917	0.805	0.962	0.53	1.75	0.9	0.942	lm.nb	Cytokine And Chemokine Mediated Signaling Pathway, External Side Of Plasma Membrane, Hematopoietin Interferon Classd200 Domain Cytokine Receptor Activity, Integral To Membrane, Membrane, Receptor Activity, T Cell Differentiation	NM_008372.3:1020
Myd88	0.0254	0.211	-0.388	0.439	1.02	0.764	1.36	0.905	0.945	lm.nb	Activation Of Nf Kappab Transcription Factor, Cell Surface Receptor Linked Signal Transduction Go 0007166, Cytoplasm, Cytosol, Plasma Membrane, Positive Regulation Of I Kappab Kinase Nf Kappab Cascade, Positive Regulation Of Transcription From Rna Polymerase Ii Promoter, Protein Complex, Response To Virus, Signal Transduction	NM_010851.2:1595
Lilrb4	0.0481	0.41	-0.756	0.852	1.03	0.592	1.81	0.908	0.946	lm.nb		NM_013532.2:1262
Il12a	0.0287	0.266	-0.492	0.55	1.02	0.711	1.46	0.915	0.949	lm.nb	Cell Migration, Cytokine Activity, Cytoplasm, Extracellular Region, Extracellular Space, Growth Factor Activity, Immune Response, Positive Regulation Of T Cell Proliferation, Protein Heterodimerization Activity	NM_008351.1:355
Ikzf1	0.0612	0.574	-1.06	1.19	1.04	0.479	2.27	0.916	0.949	lm.nb	B Cell Differentiation, Hemopoiesis, Negative Regulation Of Transcription Dna Dependent, Nucleus, Positive Regulation Of Transcription From Rna Polymerase Ii Promoter, Positive Regulation Of Transcriptiondna Dependent, Regulation Of Transcriptiondna Dependent, T Cell Differentiation, Transcription Factor Complex	NM_001025597.1:4420
Rae1	-0.00815	0.0774	-0.16	0.144	0.994	0.895	1.1	0.917	0.949	loglinear	Cytoplasm, Nucleus	NM_175112.5:1485
Icam1	0.0551	0.541	-1	1.11	1.04	0.498	2.17	0.92	0.95	lm.nb	Activation Of Nf Kappab Transcription Factor, Cell Cell Adhesion, Cell Surface, External Side Of Plasma Membrane, Extracellular Space, Immunological Synapse, Integral To Membrane, Integrin Binding, Membrane, Plasma Membrane, Protein Complex Binding, Regulation Of Cell Adhesion, Regulation Of Cell Shape	NM_010493.2:2195
Tlr8	-0.026	0.277	-0.568	0.516	0.982	0.674	1.43	0.926	0.954	lm.nb	Defense Response To Virus, Dna Binding, I Kappab Kinase Nf Kappab Cascade, Inflammatory Response, Innate Immune Response, Integral To Membrane, Membrane, Receptor Activity, Response To Virus, Signal Transduction	NM_133212.2:110
Cish	-0.0163	0.184	-0.376	0.343	0.989	0.771	1.27	0.93	0.956	lm.nb	Plasma Membrane, Regulation Of Growth	NM_009895.3:1541
Cd2	-0.0486	0.666	-1.35	1.26	0.967	0.391	2.39	0.942	0.967	lm.nb	Cell Cell Adhesion, Cell Surface, External Side Of Plasma Membrane, Extracellular Region, Integral To Membrane, Lipid Raft, Membrane, Protein Complex, Protein Homodimerization Activity, Protein Kinase Binding, Receptor Activity, T Cell Activation	NM_013486.2:278
Ccr2	-0.0154	0.319	-0.642	0.611	0.989	0.641	1.53	0.962	0.985	lm.nb	Angiogenesis, Cell Soma, Cytosol, Dendrite, Hemopoiesis, Immune Response, Inflammatory Response, Integral To Membrane, Integral To Plasma Membrane, Membrane, Negative Regulation Of Angiogenesis, Perinuclear Region Of Cytoplasm, Plasma Membrane, Positive Regulation Of T Cell Activation, Signal Transduction	NM_009915.2:2965
Lta	-0.0194	0.518	-1.03	0.996	0.987	0.488	1.99	0.97	0.991	lm.nb	Cell Proliferation Go 0008283, Cytokine Activity, Extracellular Region, Extracellular Space, Humoral Immune Response, Immune Response, Inflammatory Response, Membrane, Positive Regulation Of Cell Proliferation	NM_010735.1:1115
Cd55	0.0127	0.372	-0.716	0.741	1.01	0.609	1.67	0.973	0.991	lm.nb	Anchored To Membrane, Apical Plasma Membrane, Cell Surface, External Side Of Plasma Membrane, Innate Immune Response, Lipid Raft, Membrane, Plasma Membrane	NM_010016.2:1058
Fcgr1	-0.0118	0.363	-0.723	0.7	0.992	0.606	1.62	0.974	0.991	lm.nb	Cell Surface Receptor Linked Signal Transduction Go 0007166, Defense Response To Bacterium, External Side Of Plasma Membrane, Innate Immune Response, Integral To Membrane, Membrane, Plasma Membrane, Receptor Activity, Receptor Mediated Endocytosis, Regulation Of Immune Response, Response To Bacterium	NM_010186.5:185
Runx1	0.00599	0.204	-0.393	0.405	1	0.761	1.32	0.977	0.992	lm.nb	Basement Membrane, Hemopoiesis, Myeloid Cell Differentiation, Nucleus, Positive Regulation Of Transcription From Rna Polymerase Ii Promoter, Positive Regulation Of Transcriptiondna Dependent, Regulation Of Transcriptiondna Dependent, Transcription Dna Dependent	NM_001111021.1:3055
Hlx	-0.00607	0.309	-0.612	0.6	0.996	0.654	1.52	0.984	0.997	lm.nb	Dna Binding, Nucleus, Positive Regulation Of Cell Proliferation, Regulation Of Transcriptiondna Dependent, Sequence Specific Dna Binding, Transcription Dna Dependent, Transcription Factor Activity	NM_008250.2:1825
Ccr6	-0.0153	0.952	-1.88	1.85	0.989	0.271	3.61	0.987	0.998	lm.nb	G Protein Coupled Receptor Activity, G Protein Coupled Receptor Protein Signaling Pathway, Integral To Membrane, Membrane, Plasma Membrane, Receptor Activity, Signal Transduction	NM_001190333.1:660
Ikzf3	0.00914	0.755	-1.47	1.49	1.01	0.361	2.8	0.99	0.998	lm.nb	B Cell Activation, Cytoplasm, Dna Binding, Nucleus, Protein Heterodimerization Activity, Protein Homodimerization Activity, Regulation Of Apoptosis, Regulation Of Transcriptiondna Dependent, Transcription Dna Dependent, Zinc Ion Binding	NM_011771.1:675
Lair1	0.00459	0.443	-0.863	0.872	1	0.55	1.83	0.992	0.998	lm.nb	Integral To Membrane, Membrane, Plasma Membrane, Receptor Activity	NM_001113474.1:1865
Ltb	0.00353	0.638	-1.25	1.25	1	0.421	2.39	0.996	1	lm.nb	Cytokine Activity, Extracellular Space, Immune Response, Integral To Membrane, Membrane, Plasma Membrane	NM_008518.2:163
Batf3	1.77e-15	0.265	-0.52	0.52	1	0.697	1.43	1	1	lm.nb	Dna Binding, Nucleus, Regulation Of Transcriptiondna Dependent, Sequence Specific Dna Binding, Transcription Dna Dependent, Transcription Factor Activity	NM_030060.2:345
Ctla4	0	0.702	-1.38	1.38	1	0.385	2.6	1	1	lm.nb		NM_009843.3:1475

## Sheet: tcdR vs. cef, day 2
	Log2 fold change	std error (log2)	Lower confidence limit (log2)	Upper confidence limit (log2)	Linear fold change	Lower confidence limit (linear)	Upper confidence limit (linear)	P-value	BH.p.value	method	Gene.sets	probe.ID
Nfil3	-0.883	0.273	-1.42	-0.348	0.542	0.374	0.786	0.00302	0.996	lm.nb	Dna Binding, Negative Regulation Of Transcription From Rna Polymerase Ii Promoter, Nucleus, Regulation Of Transcriptiondna Dependent, Sequence Specific Dna Binding, Transcription Dna Dependent, Transcription Factor Activity	NM_017373.3:1299
Nr1h4	-0.36	0.124	-0.604	-0.117	0.779	0.658	0.922	0.00697	0.996	lm.nb		NM_009108.2:1175
Gpbar1	-0.877	0.339	-1.54	-0.213	0.544	0.343	0.863	0.015	0.996	lm.nb		NM_174985.1:385
Ly96	-0.267	0.106	-0.475	-0.0595	0.831	0.72	0.96	0.0174	0.996	lm.nb	Extracellular Region, Inflammatory Response, Innate Immune Response	NM_016923.1:368
Timp1	-1.04	0.425	-1.87	-0.202	0.488	0.274	0.869	0.0213	0.996	lm.nb		NM_011593.2:436
Tnfsf10	0.561	0.248	0.075	1.05	1.48	1.05	2.07	0.0314	0.996	lm.nb	Apoptosis Go, Cytokine Activity, Extracellular Space, Immune Response, Integral To Membrane, Membrane	NM_009425.2:2055
Il1r1	-0.313	0.139	-0.586	-0.0407	0.805	0.666	0.972	0.032	0.996	lm.nb	Cell Surface, Cytokine And Chemokine Mediated Signaling Pathway, Extracellular Region, Innate Immune Response, Integral To Membrane, Intrinsic To Membrane, Membrane, Plasma Membrane, Protein Complex, Receptor Activity, Signal Transduction, Transmembrane Receptor Activity	NM_001123382.1:820
S100a8	-1.53	0.707	-2.91	-0.14	0.347	0.133	0.908	0.0394	0.996	lm.nb	Calcium Ion Binding, Cytoplasm, Cytoskeleton, Extracellular Region, Extracellular Space, Membrane, Plasma Membrane	NM_013650.2:227
Plau	-0.461	0.237	-0.926	0.00424	0.727	0.526	1	0.0619	0.996	lm.nb	Angiogenesis, Cell Surface, Extracellular Region, Extracellular Space, Kinase Activity, Peptidase Activity, Phosphorylation, Proteolysis, Regulation Of Cell Proliferation, Serine Type Endopeptidase Activity, Serine Type Peptidase Activity, Wound Healing	NM_008873.2:1950
Nfkbiz	-0.285	0.147	-0.572	0.00287	0.821	0.673	1	0.0621	0.996	lm.nb	Inflammatory Response, Nucleus, Regulation Of Transcriptiondna Dependent, Transcription Dna Dependent	NM_030612.1:1305
Adal	-0.221	0.114	-0.445	0.00269	0.858	0.735	1	0.0626	0.996	lm.nb		NM_029475.1:1202
Psmc2	-0.0907	0.0477	-0.184	0.0028	0.939	0.88	1	0.0673	0.996	loglinear	Atp Binding, Atpase Activity, Cytoplasm, Mitochondrion, Nucleotide Binding, Nucleus, Proteasome Complex	NM_011188.3:654
S100a9	-1.34	0.718	-2.75	0.0644	0.394	0.149	1.05	0.0716	0.996	lm.nb	Calcium Ion Binding, Cytoplasm, Cytoskeleton, Extracellular Region, Extracellular Space, Membrane, Nucleus, Plasma Membrane	NM_009114.2:112
Eomes	-0.636	0.352	-1.33	0.0545	0.644	0.399	1.04	0.0814	0.996	lm.nb	Brain Development, Multicellular Organismal Development, Nucleus, Positive Regulation Of Cell Differentiation, Positive Regulation Of Transcription From Rna Polymerase Ii Promoter, Regulation Of Gene Expression, Regulation Of Transcription From Rna Polymerase Ii Promoter, Regulation Of Transcriptiondna Dependent, Transcription Dna Dependent	NM_010136.2:2665
Mmp10	-0.879	0.487	-1.83	0.0762	0.544	0.28	1.05	0.0817	0.996	lm.nb		NM_019471.2:1050
Tlr5	0.237	0.131	-0.0206	0.495	1.18	0.986	1.41	0.0818	0.996	lm.nb	Inflammatory Response, Innate Immune Response, Integral To Membrane, Membrane, Membrane Fraction, Receptor Activity, Signal Transduction	NM_016928.2:560
Atm	0.218	0.127	-0.0321	0.467	1.16	0.978	1.38	0.0983	0.996	lm.nb	Brain Development, Cytoplasm, Cytoplasmic Vesicle, Heart Development, Negative Regulation Of Apoptosis, Nucleus, Protein Amino Acid Autophosphorylation	NM_007499.1:7840
Ccl8	-0.686	0.404	-1.48	0.105	0.621	0.359	1.08	0.0998	0.996	lm.nb		NM_021443.2:150
Cd164	-0.101	0.0597	-0.218	0.0159	0.932	0.86	1.01	0.101	0.996	loglinear	Endosome, Heterophilic Cell Adhesion, Integral To Membrane, Lysosome, Membrane, Plasma Membrane	NM_016898.2:688
Tirap	-0.19	0.114	-0.413	0.0339	0.877	0.751	1.02	0.107	0.996	lm.nb	Activation Of Jnk Activity, Activation Of Nf Kappab Transcription Factor, Cell Surface Receptor Linked Signal Transduction Go 0007166, Cytoplasm, I Kappab Kinase Nf Kappab Cascade, Inflammatory Response, Myeloid Cell Differentiation, Positive Regulation Of I Kappab Kinase Nf Kappab Cascade, Signal Transduction	NM_001177847.1:200
Cradd	0.209	0.127	-0.0393	0.457	1.16	0.973	1.37	0.11	0.996	lm.nb	Apoptosis Go, Regulation Of Apoptosis, Signal Transduction	NM_009950.2:1470
Plaur	-0.407	0.251	-0.898	0.0842	0.754	0.537	1.06	0.115	0.996	lm.nb	Anchored To Membrane, Cell Surface, Extracellular Region, Integral To Plasma Membrane, Kinase Activity, Membrane, Negative Regulation Of Apoptosis, Phosphorylation, Plasma Membrane, Receptor Activity, Signal Transduction	NM_011113.3:1085
Cul9	0.372	0.231	-0.082	0.825	1.29	0.945	1.77	0.119	0.996	lm.nb		NM_001081335.2:2552
Atg16l1	-0.172	0.109	-0.385	0.0419	0.888	0.766	1.03	0.126	0.996	lm.nb	Cytoplasm, Membrane, Transport	NM_029846.3:1250
Notch1	0.143	0.0917	-0.037	0.322	1.1	0.975	1.25	0.131	0.996	lm.nb	Cell Surface, Cytoplasm, Golgi Apparatus, Integral To Membrane, Negative Regulation Of Apoptosis, Nucleus, Plasma Membrane, Positive Regulation Of Cell Proliferation, Positive Regulation Of Transcription From Rna Polymerase Ii Promoter, Positive Regulation Of Transcriptiondna Dependent	NM_008714.2:1425
Ccl22	-0.501	0.338	-1.16	0.161	0.706	0.446	1.12	0.149	0.996	lm.nb	Chemokine Activity, Cytokine Activity, Extracellular Region, Extracellular Space, Immune Response, Inflammatory Response	NM_009137.2:1096
Ccl3	-0.507	0.342	-1.18	0.163	0.704	0.443	1.12	0.149	0.996	lm.nb	Calcium Mediated Signaling, Cell Cell Signaling, Cytoplasm, Cytosol, Extracellular Region, Extracellular Space, Immune Response, Inflammatory Response, Positive Regulation Of Transcription From Rna Polymerase Ii Promoter, Regulation Of Cell Shape, Response To Toxin, Soluble Fraction	NM_011337.1:60
Tlr2	-0.24	0.162	-0.557	0.0774	0.847	0.68	1.06	0.149	0.996	lm.nb	Activation Of Nf Kappab Transcription Factor, Cell Surface, Cytoplasm, Cytoplasmic Vesicle, External Side Of Plasma Membrane, Inflammatory Response, Integral To Membrane, Intrinsic To Membrane, Membrane, Plasma Membrane, Positive Regulation Of Cytokine Secretion, Positive Regulation Of Transcription From Rna Polymerase Ii Promoter, Signal Transduction	NM_011905.2:255
Ltbr	-0.0936	0.0636	-0.218	0.031	0.937	0.86	1.02	0.152	0.996	loglinear	Apoptosis Go, Identical Protein Binding, Integral To Membrane, Membrane, Receptor Activity	NM_010736.3:1962
Nod2	0.388	0.266	-0.132	0.909	1.31	0.912	1.88	0.154	0.996	lm.nb	Activation Of Nf Kappab Transcription Factor, Cell Surface, Cytoplasm, Cytosol, Defense Response, Defense Response To Bacterium, Inflammatory Response, Plasma Membrane, Positive Regulation Of Cell Proliferation, Positive Regulation Of I Kappab Kinase Nf Kappab Cascade, Signal Transduction, Vesicle	NM_145857.2:2890
Batf3	-0.392	0.268	-0.919	0.134	0.762	0.529	1.1	0.155	0.996	lm.nb	Dna Binding, Nucleus, Regulation Of Transcriptiondna Dependent, Sequence Specific Dna Binding, Transcription Dna Dependent, Transcription Factor Activity	NM_030060.2:345
Icosl	0.38	0.261	-0.132	0.891	1.3	0.913	1.85	0.156	0.996	lm.nb	B Cell Activation, External Side Of Plasma Membrane, Integral To Membrane, Integral To Plasma Membrane, Membrane, Receptor Binding, Signal Transduction, T Cell Activation	NM_015790.3:349
Ccl2	-0.688	0.474	-1.62	0.24	0.621	0.326	1.18	0.157	0.996	lm.nb	Angiogenesis, Anti Apoptosis, Cell Soma, Cytoplasm, Extracellular Region, Extracellular Space, Immune Response, Inflammatory Response, Negative Regulation Of Angiogenesis, Positive Regulation Of T Cell Activation, Regulation Of Cell Shape	NM_011333.3:415
Stat6	0.104	0.0721	-0.0372	0.245	1.07	0.975	1.19	0.16	0.996	loglinear	Cytokine And Chemokine Mediated Signaling Pathway, Cytoplasm, Negative Regulation Of Transcription From Rna Polymerase Ii Promoter, Nuclear Chromatin, Nucleus, Positive Regulation Of Transcription From Rna Polymerase Ii Promoter, Regulation Of Transcriptiondna Dependent, Signal Transduction, Transcription Dna Dependent	NM_009284.2:3465
C6	-0.534	0.371	-1.26	0.193	0.69	0.417	1.14	0.161	0.996	lm.nb	Extracellular Space, Positive Regulation Of Angiogenesis	NM_016704.2:170
Cx3cr1	0.287	0.205	-0.114	0.688	1.22	0.924	1.61	0.171	0.996	lm.nb	Cytokine And Chemokine Mediated Signaling Pathway, G Protein Coupled Receptor Protein Signaling Pathway, Integral To Membrane, Membrane, Negative Regulation Of Angiogenesis, Negative Regulation Of Apoptosis, Neuron Projection, Perinuclear Region Of Cytoplasm, Plasma Membrane, Positive Regulation Of Angiogenesis, Signal Transduction	NM_009987.3:2696
Pdcd2	-0.294	0.212	-0.71	0.121	0.815	0.611	1.09	0.176	0.996	lm.nb	Apoptosis Go, Cytoplasm, Dna Binding, Nucleus, Zinc Ion Binding	NM_008799.2:837
C1qbp	-0.17	0.126	-0.418	0.0781	0.889	0.749	1.06	0.19	0.996	lm.nb	Cytoplasm, Extracellular Space, Membrane, Mitochondrion, Nucleus	NM_007573.2:630
Pparg	-0.291	0.229	-0.741	0.158	0.817	0.599	1.12	0.213	0.996	lm.nb	Cytoplasm, Cytosol, Negative Regulation Of Transcription Dna Dependent, Nucleus, Positive Regulation Of Transcription From Rna Polymerase Ii Promoter, Positive Regulation Of Transcriptiondna Dependent, Signal Transduction, Transcription Dna Dependent	NM_011146.1:1060
Il1rl1	-0.346	0.272	-0.879	0.188	0.787	0.544	1.14	0.215	0.996	lm.nb	Cell Surface, Cytokine And Chemokine Mediated Signaling Pathway, External Side Of Plasma Membrane, Extracellular Region, Extracellular Space, Innate Immune Response, Integral To Membrane, Intrinsic To Membrane, Membrane, Negative Regulation Of Cell Proliferation, Plasma Membrane, Receptor Activity, Signal Transduction, Transmembrane Receptor Activity	NM_001025602.2:815
Traf4	0.122	0.0982	-0.0707	0.314	1.09	0.952	1.24	0.225	0.996	lm.nb	Apoptosis Go, Cell Junction, Cytoplasm, Cytoskeleton, Membrane, Multicellular Organismal Development, Nucleus, Plasma Membrane, Protein Kinase Binding, Regulation Of Apoptosis, Signal Transduction, Ubiquitin Protein Ligase Activity, Zinc Ion Binding	NM_009423.4:2210
Hif1a	0.206	0.167	-0.121	0.532	1.15	0.92	1.45	0.226	0.996	lm.nb	Cytoplasm, Negative Regulation Of Apoptosis, Nucleolus, Nucleus, Positive Regulation Of Cell Proliferation, Positive Regulation Of Transcription From Rna Polymerase Ii Promoter, Positive Regulation Of Transcriptiondna Dependent, Signal Transduction, Transcription Dna Dependent, Transcription Factor Complex	NM_010431.1:2335
Nt5e	0.429	0.349	-0.254	1.11	1.35	0.839	2.16	0.228	0.996	lm.nb	Anchored To Membrane, Cell Surface, Cytoplasm, Dephosphorylation, Membrane, Membrane Fraction, Nucleotide Binding, Plasma Membrane	NM_011851.3:1600
Psmd7	-0.06	0.0494	-0.157	0.0367	0.959	0.897	1.03	0.234	0.996	loglinear	Proteasome Complex	NM_010817.2:1424
Ptafr	-0.431	0.355	-1.13	0.265	0.742	0.458	1.2	0.235	0.996	lm.nb	Cytokine Production, G Protein Coupled Receptor Activity, G Protein Coupled Receptor Protein Signaling Pathway, Inflammatory Response, Integral To Membrane, Membrane, Nucleus, Plasma Membrane, Receptor Activity, Signal Transduction	NM_001081211.1:1685
Gp1bb	0.357	0.295	-0.221	0.935	1.28	0.858	1.91	0.236	0.996	lm.nb	Integral To Membrane, Integral To Plasma Membrane, Membrane	NM_010327.2:1555
Ccl9	-0.227	0.189	-0.598	0.143	0.854	0.661	1.1	0.239	0.996	lm.nb	Chemokine Activity, Cytokine Activity, Extracellular Region, Extracellular Space, Immune Response	NM_011338.2:1125
Tnfsf15	-0.348	0.289	-0.915	0.219	0.786	0.53	1.16	0.239	0.996	lm.nb	Cytokine Activity, Extracellular Space, Immune Response, Integral To Membrane, Membrane, Plasma Membrane, Positive Regulation Of Cytokine Secretion	NM_177371.3:4695
Ccrl2	0.375	0.318	-0.249	0.998	1.3	0.842	2	0.248	0.996	lm.nb	G Protein Coupled Receptor Activity, G Protein Coupled Receptor Protein Signaling Pathway, Inflammatory Response, Integral To Membrane, Integral To Plasma Membrane, Membrane, Plasma Membrane, Receptor Activity, Signal Transduction	NM_017466.4:655
Ccl6	-0.456	0.391	-1.22	0.311	0.729	0.429	1.24	0.253	0.996	lm.nb	Chemokine Activity, Cytokine Activity, Extracellular Region, Extracellular Space, Immune Response	NM_009139.2:825
Casp2	-0.167	0.145	-0.451	0.116	0.891	0.732	1.08	0.258	0.996	lm.nb	Apoptosis Go, Cysteine Type Endopeptidase Activity, Cysteine Type Peptidase Activity, Cytoplasm, Membrane Fraction, Mitochondrion, Negative Regulation Of Apoptosis, Nucleus, Peptidase Activity, Proteolysis, Regulation Of Apoptosis, Soluble Fraction	NM_007610.1:2770
Cd99	-0.337	0.298	-0.921	0.247	0.792	0.528	1.19	0.268	0.996	lm.nb	Integral To Membrane, Membrane	NM_025584.2:716
Mr1	0.282	0.25	-0.207	0.771	1.22	0.866	1.71	0.268	0.996	lm.nb	Endoplasmic Reticulum, Immune Response, Integral To Membrane, Membrane	NM_008209.4:1360
Mif	-0.241	0.214	-0.66	0.178	0.846	0.633	1.13	0.268	0.996	lm.nb	Cell Surface, Cell Surface Receptor Linked Signal Transduction Go 0007166, Cytoplasm, Extracellular Region, Extracellular Space, Negative Regulation Of Apoptosis, Nucleus, Positive Regulation Of Immune Response	NM_010798.2:373
Irf1	0.196	0.175	-0.148	0.54	1.15	0.903	1.45	0.273	0.996	lm.nb	Dna Binding, I Kappab Kinase Nf Kappab Cascade, Nucleus, Positive Regulation Of Transcription From Rna Polymerase Ii Promoter, Positive Regulation Of Transcriptiondna Dependent, Regulation Of Gene Expression, Regulation Of Transcriptiondna Dependent, Sequence Specific Dna Binding, Transcription Dna Dependent, Transcription Factor Activity	NM_008390.1:365
Tgfbr2	-0.141	0.127	-0.39	0.108	0.907	0.763	1.08	0.275	0.996	lm.nb	Brain Development, Cell Surface, Cytoplasm, Cytosol, External Side Of Plasma Membrane, Integral To Membrane, Integral To Plasma Membrane, Membrane, Membrane Fraction, Negative Regulation Of Cell Proliferation, Organ Morphogenesis, Plasma Membrane, Receptor Complex, Regulation Of Growth	NM_009371.2:475
Jak2	0.121	0.109	-0.0931	0.335	1.09	0.937	1.26	0.277	0.996	lm.nb	Cytoplasm, Cytoskeleton, Cytosol, Jak Stat Cascade, Lipid Raft, Membrane, Membrane Fraction, Myeloid Cell Differentiation, Nuclear Matrix, Nucleus, Positive Regulation Of Cell Differentiation, Positive Regulation Of Cell Proliferation, Protein Amino Acid Autophosphorylation, Signal Transduction	NM_001048177.1:730
Ifnar2	0.236	0.215	-0.186	0.658	1.18	0.879	1.58	0.282	0.996	lm.nb	Cell Proliferation Go 0008283, Cytokine And Chemokine Mediated Signaling Pathway, Extracellular Region, Extracellular Space, Integral To Membrane, Integral To Plasma Membrane, Membrane, Protein Kinase Binding, Receptor Activity, Regulation Of Transcription From Rna Polymerase Ii Promoter	NM_001110498.1:725
Gfi1	-0.412	0.377	-1.15	0.327	0.752	0.45	1.25	0.284	0.996	lm.nb	Dna Binding, Negative Regulation Of Transcription Dna Dependent, Negative Regulation Of Transcription From Rna Polymerase Ii Promoter, Nuclear Matrix, Nucleus, Regulation Of Transcriptiondna Dependent, Transcription Dna Dependent, Zinc Ion Binding	NM_010278.2:1875
Fcer1a	-0.787	0.721	-2.2	0.627	0.579	0.217	1.54	0.284	0.996	lm.nb	Activation Of Jnk Activity, Activation Of Mapk Activity, Cell Surface Receptor Linked Signal Transduction Go 0007166, External Side Of Plasma Membrane, Integral To Membrane, Integral To Plasma Membrane, Lipid Raft, Membrane, Plasma Membrane, Positive Regulation Of Peptidyl Tyrosine Phosphorylation, Receptor Activity, Signal Transduction	NM_010184.1:114
Tollip	-0.124	0.114	-0.348	0.0992	0.917	0.786	1.07	0.284	0.996	lm.nb	Cytoplasm, Inflammatory Response, Innate Immune Response, Perinuclear Region Of Cytoplasm, Phosphorylation, Signal Transduction	NM_023764.3:260
Tal1	0.384	0.353	-0.308	1.08	1.3	0.807	2.11	0.286	0.996	lm.nb	Hemopoiesis, Multicellular Organismal Development, Myeloid Cell Differentiation, Nuclear Chromatin, Nucleus, Positive Regulation Of Transcription From Rna Polymerase Ii Promoter, Positive Regulation Of Transcriptiondna Dependent, Protein Complex, Transcription Dna Dependent, Transcription Factor Complex	NM_011527.2:2490
Dpp4	0.184	0.17	-0.149	0.516	1.14	0.902	1.43	0.289	0.996	lm.nb	Apical Plasma Membrane, Cell Junction, Cell Projection, Cell Surface, Endoplasmic Reticulum, Extracellular Region, Golgi Apparatus, Integral To Membrane, Membrane, Membrane Fraction, Plasma Membrane, Positive Regulation Of Cell Proliferation, Proteolysis, Soluble Fraction, T Cell Activation	NM_001159543.1:1303
Rela	-0.164	0.152	-0.461	0.134	0.893	0.726	1.1	0.289	0.996	lm.nb	Cytoplasm, Cytosol, Negative Regulation Of Apoptosis, Nucleus, Positive Regulation Of Cell Proliferation, Positive Regulation Of Transcription From Rna Polymerase Ii Promoter, Positive Regulation Of Transcriptiondna Dependent, Protein Complex, Transcription Dna Dependent, Transcription Factor Complex	NM_009045.4:645
Fcgrt	0.176	0.164	-0.145	0.498	1.13	0.904	1.41	0.291	0.996	lm.nb	Immune Response, Integral To Membrane, Membrane, Plasma Membrane, Receptor Activity	NM_010189.3:750
Cd5	0.498	0.468	-0.419	1.42	1.41	0.748	2.67	0.296	0.996	lm.nb	External Side Of Plasma Membrane, Induction Of Apoptosis By Extracellular Signals, Integral To Membrane, Membrane, Plasma Membrane, Receptor Mediated Endocytosis	NM_007650.3:1395
Tnfsf14	-0.316	0.297	-0.897	0.266	0.804	0.537	1.2	0.297	0.996	lm.nb	Cytokine Activity, Extracellular Region, Extracellular Space, Immune Response, Integral To Membrane, Membrane, Plasma Membrane, Receptor Binding	NM_019418.2:1060
Cx3cl1	0.0992	0.0947	-0.0864	0.285	1.07	0.942	1.22	0.303	0.996	lm.nb	Cell Projection, Cell Surface, Cytokine And Chemokine Mediated Signaling Pathway, Cytoplasm, Extracellular Region, Extracellular Space, Immune Response, Integral To Membrane, Membrane, Negative Regulation Of Apoptosis, Perinuclear Region Of Cytoplasm, Plasma Membrane, Positive Regulation Of Cell Migration, Soluble Fraction, Wound Healing	NM_009142.3:125
Irak3	0.173	0.165	-0.151	0.497	1.13	0.901	1.41	0.304	0.996	lm.nb	Activation Of Nf Kappab Transcription Factor, Apoptosis Go, Cytokine And Chemokine Mediated Signaling Pathway, Cytoplasm, Nucleotide Binding, Nucleus, Phosphorylation, Protein Amino Acid Autophosphorylation, Protein Amino Acid Phosphorylation, Regulation Of Apoptosis, Response To Virus, Signal Transduction	NM_028679.3:921
Cxcl10	-0.516	0.496	-1.49	0.456	0.699	0.356	1.37	0.307	0.996	lm.nb	Chemokine Activity, Cytokine Activity, Defense Response To Virus, External Side Of Plasma Membrane, Extracellular Region, Extracellular Space, Immune Response, Inflammatory Response, Negative Regulation Of Angiogenesis, Positive Regulation Of Cell Migration, Positive Regulation Of Cell Proliferation, Signal Transduction	NM_021274.1:115
Csf2rb	-0.402	0.388	-1.16	0.358	0.757	0.447	1.28	0.308	0.996	lm.nb	Cytokine And Chemokine Mediated Signaling Pathway, Hematopoietin Interferon Classd200 Domain Cytokine Receptor Activity, Integral To Membrane, Membrane, Receptor Activity	NM_007780.4:4185
Fcamr	-0.444	0.434	-1.29	0.406	0.735	0.408	1.33	0.314	0.996	lm.nb	Immune Response, Integral To Membrane, Membrane, Plasma Membrane, Receptor Activity, Transmembrane Receptor Activity	NM_001170632.1:542
Tcf4	0.161	0.161	-0.154	0.476	1.12	0.899	1.39	0.324	0.996	lm.nb	Multicellular Organismal Development, Nervous System Development, Nucleus, Positive Regulation Of Transcription From Rna Polymerase Ii Promoter, Positive Regulation Of Transcriptiondna Dependent, Transcription Dna Dependent, Transcription Factor Complex	NM_013685.1:3045
Cd80	-0.391	0.392	-1.16	0.378	0.763	0.448	1.3	0.327	0.996	lm.nb	External Side Of Plasma Membrane, Integral To Membrane, Membrane, Positive Regulation Of Peptidyl Tyrosine Phosphorylation, Receptor Activity	NM_009855.2:210
Msr1	-0.283	0.287	-0.845	0.279	0.822	0.557	1.21	0.332	0.996	lm.nb	Collagen, Cytoplasmic Vesicle, Cytosol, Integral To Membrane, Membrane, Plasma Membrane, Receptor Activity, Receptor Mediated Endocytosis	NM_001113326.1:555
Il17re	0.16	0.163	-0.159	0.479	1.12	0.895	1.39	0.334	0.996	lm.nb	Cytoplasm, Extracellular Region, Integral To Membrane, Membrane, Receptor Activity	NM_001034029.1:130
Bcl6	-0.262	0.27	-0.792	0.268	0.834	0.578	1.2	0.34	0.996	lm.nb	B Cell Differentiation, Negative Regulation Of Apoptosis, Negative Regulation Of Transcription Dna Dependent, Nucleus, Regulation Of Transcriptiondna Dependent, Transcription Dna Dependent	NM_009744.3:185
Mx1	0.242	0.251	-0.25	0.733	1.18	0.841	1.66	0.343	0.996	lm.nb	Cytoplasm, Innate Immune Response, Nucleotide Binding, Nucleus, Response To Virus	NM_010846.1:2485
Il15	-0.241	0.251	-0.733	0.252	0.846	0.602	1.19	0.346	0.996	lm.nb	Cytokine Activity, Cytoplasm, Extracellular Region, Extracellular Space, Hematopoietin Interferon Classd200 Domain Cytokine Receptor Binding, Immune Response, Positive Regulation Of Cell Proliferation, Positive Regulation Of Immune Response, Positive Regulation Of T Cell Proliferation	NM_008357.2:854
Ifit2	0.363	0.381	-0.383	1.11	1.29	0.767	2.16	0.348	0.996	lm.nb	Response To Virus	NM_008332.2:230
Mmp19	-0.277	0.292	-0.849	0.295	0.825	0.555	1.23	0.351	0.996	lm.nb		NM_021412.2:1140
Ikzf2	0.168	0.178	-0.181	0.517	1.12	0.882	1.43	0.352	0.996	lm.nb	Dna Binding, Nucleus, Positive Regulation Of Transcription From Rna Polymerase Ii Promoter, Protein Heterodimerization Activity, Protein Homodimerization Activity, Regulation Of Transcriptiondna Dependent, Transcription Dna Dependent, Zinc Ion Binding	NM_011770.4:7230
Phlpp2	0.219	0.233	-0.237	0.676	1.16	0.848	1.6	0.354	0.996	lm.nb	Cytoplasm, Dephosphorylation, Membrane, Membrane Fraction, Nucleus	NM_001122594.2:7105
Ptpn2	-0.0482	0.0515	-0.149	0.0527	0.967	0.902	1.04	0.356	0.996	loglinear	Cytoplasm, Dephosphorylation, Endoplasmic Reticulum, Nucleus	NM_001127177.1:160
Igf2r	0.115	0.123	-0.126	0.357	1.08	0.916	1.28	0.357	0.996	lm.nb	Cell Surface, Cytoplasm, Endosome, Extracellular Space, G Protein Coupled Receptor Protein Signaling Pathway, Integral To Membrane, Late Endosome, Lysosome, Membrane, Membrane Fraction, Nucleus, Perinuclear Region Of Cytoplasm, Regulation Of Apoptosis, Transport	NM_010515.1:2585
Mmp7	-0.715	0.764	-2.21	0.783	0.609	0.216	1.72	0.357	0.996	lm.nb		NM_010810.4:350
Cd226	0.26	0.28	-0.29	0.809	1.2	0.818	1.75	0.362	0.996	lm.nb	Cell Surface, Cytokine Production, Integral To Membrane, Integrin Binding, Membrane, Protein Kinase Binding, Receptor Activity	NM_001039149.1:733
Il11ra1	0.367	0.397	-0.411	1.15	1.29	0.752	2.21	0.363	0.996	lm.nb	Cytokine And Chemokine Mediated Signaling Pathway, Hematopoietin Interferon Classd200 Domain Cytokine Receptor Activity, Integral To Membrane, Membrane, Positive Regulation Of Cell Proliferation, Receptor Activity	NM_010549.3:22
Irak2	0.246	0.266	-0.275	0.767	1.19	0.826	1.7	0.363	0.996	lm.nb	Activation Of Nf Kappab Transcription Factor, Apoptosis Go, Cell Surface, Nucleotide Binding, Protein Amino Acid Autophosphorylation, Protein Amino Acid Phosphorylation, Protein Homodimerization Activity, Protein Kinase Activity, Regulation Of Apoptosis, Signal Transduction	NM_001113553.1:485
Lilrb4	-0.379	0.411	-1.18	0.426	0.769	0.44	1.34	0.364	0.996	lm.nb		NM_013532.2:1262
Cd247	0.381	0.414	-0.43	1.19	1.3	0.742	2.29	0.364	0.996	lm.nb	Cell Surface Receptor Linked Signal Transduction Go 0007166, Cytoplasm, Identical Protein Binding, Integral To Membrane, Membrane, Plasma Membrane, Receptor Activity, Transmembrane Receptor Activity	NM_001113391.2:215
Tnfrsf1b	-0.258	0.28	-0.805	0.29	0.837	0.572	1.22	0.364	0.996	lm.nb	Axon, Cell Proliferation Go 0008283, Cell Soma, Cell Surface Receptor Linked Signal Transduction Go 0007166, Immune Response, Inflammatory Response, Integral To Membrane, Lipid Raft, Membrane, Membrane Fraction, Nucleus, Perinuclear Region Of Cytoplasm, Receptor Activity	NM_011610.3:3270
Psmb10	-0.221	0.24	-0.691	0.249	0.858	0.62	1.19	0.365	0.996	lm.nb	Cytoplasm, Endopeptidase Activity, Nucleus, Peptidase Activity, Proteasome Complex, Proteolysis, T Cell Proliferation	NM_013640.3:401
Bax	-0.17	0.185	-0.532	0.192	0.889	0.692	1.14	0.366	0.996	lm.nb	Cytoplasm, Cytosol, Endoplasmic Reticulum, Endoplasmic Reticulum Membrane, Induction Of Apoptosis By Extracellular Signals, Integral To Membrane, Membrane, Mitochondrion, Nervous System Development, Nucleus, Response To Toxin, Soluble Fraction	NM_007527.3:735
Pdgfrb	0.23	0.253	-0.266	0.726	1.17	0.832	1.65	0.371	0.996	lm.nb	Apical Plasma Membrane, Cytoplasm, Cytoplasmic Vesicle, Hemopoiesis, Integral To Membrane, Integral To Plasma Membrane, Lysosome, Membrane, Nucleus, Plasma Membrane, Positive Regulation Of Cell Proliferation, Protein Amino Acid Autophosphorylation, Signal Transduction	NM_008809.1:1185
Il18r1	-0.326	0.363	-1.04	0.386	0.798	0.487	1.31	0.377	0.996	lm.nb	Innate Immune Response, Integral To Membrane, Intrinsic To Membrane, Membrane, Receptor Activity, Signal Transduction, Transmembrane Receptor Activity	NM_001161842.1:620
H2-Q10	0.177	0.197	-0.21	0.563	1.13	0.865	1.48	0.378	0.996	lm.nb		NM_010391.4:890
Ddx58	0.171	0.192	-0.204	0.547	1.13	0.868	1.46	0.378	0.996	lm.nb	Atp Binding, Cytoplasm, Identical Protein Binding, Innate Immune Response, Nucleotide Binding, Positive Regulation Of Transcription From Rna Polymerase Ii Promoter, Response To Virus, Zinc Ion Binding	NM_172689.3:1751
Cd3e	0.408	0.464	-0.502	1.32	1.33	0.706	2.49	0.387	0.996	lm.nb	Cell Surface Receptor Linked Signal Transduction Go 0007166, External Side Of Plasma Membrane, Immunological Synapse, Induction Of Apoptosis By Extracellular Signals, Integral To Membrane, Membrane, Plasma Membrane, Positive Regulation Of T Cell Activation, Positive Regulation Of T Cell Proliferation, Signal Transduction	NM_007648.4:380
Xcl1	-0.266	0.308	-0.869	0.337	0.832	0.548	1.26	0.394	0.996	lm.nb	Cell Cell Signaling, Chemokine Activity, Cytokine Activity, Extracellular Region, Extracellular Space, Immune Response, Negative Regulation Of Transcription Dna Dependent, Protein Homodimerization Activity, Response To Virus	NM_008510.1:103
Mmp1b	0.424	0.491	-0.538	1.39	1.34	0.689	2.61	0.395	0.996	lm.nb		NM_032007.3:944
Lef1	0.508	0.59	-0.647	1.66	1.42	0.638	3.17	0.396	0.996	lm.nb	Cytoplasm, Negative Regulation Of Apoptosis, Nucleus, Positive Regulation Of Cell Proliferation, Positive Regulation Of Transcription From Rna Polymerase Ii Promoter, Positive Regulation Of Transcriptiondna Dependent, Transcription Dna Dependent, Transcription Factor Complex	NM_010703.3:1337
Cxcl12	0.278	0.323	-0.356	0.912	1.21	0.781	1.88	0.397	0.996	lm.nb	Brain Development, Chemokine Activity, Cytokine Activity, External Side Of Plasma Membrane, Extracellular Region, Extracellular Space, Immune Response, Negative Regulation Of Apoptosis, Plasma Membrane, Positive Regulation Of Cell Migration, Positive Regulation Of Cell Proliferation, T Cell Proliferation	NM_021704.3:259
Ccl11	0.271	0.315	-0.347	0.889	1.21	0.786	1.85	0.397	0.996	lm.nb	Chemokine Activity, Cytokine Activity, Extracellular Region, Extracellular Space, Immune Response, Inflammatory Response, Positive Regulation Of Angiogenesis, Positive Regulation Of Cell Migration, Regulation Of Cell Shape	NM_011330.3:430
Ski	0.121	0.142	-0.156	0.399	1.09	0.897	1.32	0.399	0.996	lm.nb	Cytoplasm, Negative Regulation Of Cell Proliferation, Negative Regulation Of Transcription From Rna Polymerase Ii Promoter, Nucleus, Positive Regulation Of Transcription From Rna Polymerase Ii Promoter, Regulation Of Apoptosis, Transcription Factor Complex	NM_011385.2:1210
Irf3	0.167	0.196	-0.216	0.55	1.12	0.861	1.46	0.4	0.996	lm.nb	Cytoplasm, Negative Regulation Of Transcription From Rna Polymerase Ii Promoter, Nucleus, Positive Regulation Of Cytokine Secretion, Positive Regulation Of I Kappab Kinase Nf Kappab Cascade, Protein Homodimerization Activity, Regulation Of Transcriptiondna Dependent, Response To Bacterium, Response To Virus, Transcription Dna Dependent	NM_016849.3:1527
Ncam1	0.231	0.272	-0.302	0.763	1.17	0.811	1.7	0.402	0.996	lm.nb	Anchored To Membrane, Axon, Cell Soma, Cell Surface, Cell Surface Receptor Linked Signal Transduction Go 0007166, External Side Of Plasma Membrane, Heparin Binding, Integral To Membrane, Membrane, Plasma Membrane	NM_001113204.1:740
Cd3eap	-0.257	0.303	-0.85	0.336	0.837	0.555	1.26	0.403	0.996	lm.nb	Cytoplasm, Mitochondrion, Nucleolus, Nucleus	NM_145822.2:1858
Ccl7	-0.355	0.419	-1.18	0.466	0.782	0.442	1.38	0.403	0.996	lm.nb	Chemokine Activity, Cytokine Activity, Extracellular Region, Extracellular Space, Heparin Binding, Immune Response, Inflammatory Response, Positive Regulation Of Cell Migration, Regulation Of Cell Shape	NM_013654.2:215
Btnl2	0.219	0.259	-0.289	0.727	1.16	0.818	1.65	0.405	0.996	lm.nb	Integral To Membrane, Membrane	NM_079835.2:300
Il1rl2	0.238	0.282	-0.316	0.791	1.18	0.804	1.73	0.407	0.996	lm.nb	Cytokine And Chemokine Mediated Signaling Pathway, Hematopoietin Interferon Classd200 Domain Cytokine Receptor Activity, Innate Immune Response, Integral To Membrane, Intrinsic To Membrane, Membrane, Receptor Activity, Signal Transduction, Transmembrane Receptor Activity	NM_133193.3:860
Il33	-0.325	0.387	-1.08	0.432	0.798	0.472	1.35	0.407	0.996	lm.nb	Cytokine Activity, Extracellular Region, Extracellular Space, Nucleus, Positive Regulation Of Transcription From Rna Polymerase Ii Promoter	NM_133775.1:1011
Ccr5	0.278	0.331	-0.37	0.926	1.21	0.774	1.9	0.407	0.996	lm.nb	Calcium Mediated Signaling, Cell Cell Signaling, Cell Surface, Cytoplasm, Defense Response, Endosome, External Side Of Plasma Membrane, G Protein Coupled Receptor Protein Signaling Pathway, Integral To Membrane, Membrane, Plasma Membrane, Signal Transduction	NM_009917.5:1340
Ikbkg	-0.0875	0.104	-0.292	0.117	0.941	0.817	1.08	0.408	0.996	lm.nb	Activation Of Nf Kappab Transcription Factor, Cytoplasm, Cytosol, Kinase Activity, Nucleus, Phosphorylation, Protein Heterodimerization Activity, Regulation Of Transcriptiondna Dependent, Response To Dna Damage Stimulus, Transcription Dna Dependent	NM_178590.2:525
Abcb1a	0.283	0.338	-0.38	0.946	1.22	0.768	1.93	0.41	0.996	lm.nb	Apical Plasma Membrane, Atp Binding, Atpase Activity, Cell Surface, Integral To Membrane, Membrane, Nucleoside Triphosphatase Activity, Nucleotide Binding, Plasma Membrane, Transport	NM_011076.1:2600
Abl1	0.135	0.164	-0.186	0.457	1.1	0.879	1.37	0.416	0.996	lm.nb	Cytoplasm, Cytoskeleton, Cytosol, Mitochondrion, Nucleolus, Nucleus, Peptidyl Tyrosine Phosphorylation, Perinuclear Region Of Cytoplasm, Phosphorylation, Protein Amino Acid Phosphorylation, Response To Dna Damage Stimulus	NM_009594.3:4216
Nos2	-0.372	0.454	-1.26	0.517	0.773	0.417	1.43	0.419	0.996	lm.nb	Cytoplasm, Cytosol, Extracellular Space, Inflammatory Response, Nucleus, Perinuclear Region Of Cytoplasm, Protein Kinase Cascade, Regulation Of Catalytic Activity, Signal Transduction	NM_010927.3:3715
Cish	0.146	0.18	-0.207	0.499	1.11	0.867	1.41	0.423	0.996	lm.nb	Plasma Membrane, Regulation Of Growth	NM_009895.3:1541
Runx3	0.373	0.461	-0.53	1.28	1.3	0.693	2.42	0.424	0.996	lm.nb	Cytoplasm, Negative Regulation Of Transcription From Rna Polymerase Ii Promoter, Neurite Development, Nuclear Chromatin, Nucleus, Protein Amino Acid Phosphorylation, Regulation Of Transcriptiondna Dependent, Transcription Dna Dependent	NM_019732.2:100
Pigr	0.159	0.196	-0.226	0.544	1.12	0.855	1.46	0.425	0.996	lm.nb	Extracellular Region, Integral To Membrane, Membrane, Plasma Membrane	NM_011082.3:585
Il17rb	0.229	0.283	-0.325	0.783	1.17	0.798	1.72	0.425	0.996	lm.nb	Cell Surface, Cytoplasm, Extracellular Region, Hematopoietin Interferon Classd200 Domain Cytokine Receptor Activity, Integral To Membrane, Integral To Plasma Membrane, Membrane, Plasma Membrane, Receptor Activity	NM_019583.3:285
Ccbp2	-0.263	0.325	-0.901	0.374	0.833	0.536	1.3	0.425	0.996	lm.nb	G Protein Coupled Receptor Activity, G Protein Coupled Receptor Protein Signaling Pathway, Integral To Membrane, Membrane, Plasma Membrane, Receptor Activity, Signal Transduction	NM_021609.3:1765
Tnfaip6	-0.372	0.46	-1.27	0.53	0.773	0.414	1.44	0.425	0.996	lm.nb		NM_009398.2:620
Csf1	0.379	0.471	-0.544	1.3	1.3	0.686	2.46	0.428	0.996	lm.nb	Cell Proliferation Go 0008283, Extracellular Region, Extracellular Space, Inflammatory Response, Integral To Membrane, Membrane, Perinuclear Region Of Cytoplasm, Plasma Membrane, Positive Regulation Of Cell Migration, Positive Regulation Of Cell Proliferation, Receptor Complex	NM_001113530.1:833
Gm10499	-0.202	0.255	-0.702	0.297	0.869	0.615	1.23	0.433	0.996	lm.nb		XM_003086920.1:898
Stat5a	0.118	0.149	-0.174	0.41	1.09	0.886	1.33	0.436	0.996	lm.nb	Cytoplasm, Jak Stat Cascade, Negative Regulation Of Apoptosis, Nucleus, Positive Regulation Of Cell Proliferation, Positive Regulation Of Transcription From Rna Polymerase Ii Promoter, Regulation Of Cell Adhesion, Regulation Of Transcription From Rna Polymerase Ii Promoter, Signal Transduction, Transcription Dna Dependent	NM_011488.2:1545
Ifih1	0.166	0.212	-0.248	0.581	1.12	0.842	1.5	0.439	0.996	lm.nb	Atp Binding, Cytoplasm, Dna Binding, Innate Immune Response, Nucleotide Binding, Nucleus, Regulation Of Apoptosis, Response To Virus, Zinc Ion Binding	NM_027835.2:1997
Rae1	-0.0605	0.0774	-0.212	0.0911	0.959	0.863	1.07	0.44	0.996	loglinear	Cytoplasm, Nucleus	NM_175112.5:1485
Casp3	0.0735	0.0942	-0.111	0.258	1.05	0.926	1.2	0.442	0.996	lm.nb	Cytoplasm, Cytosol, Heart Development, Mitochondrion, Negative Regulation Of Apoptosis, Nucleus, Proteolysis, Soluble Fraction	NM_009810.2:630
Itgb1	-0.113	0.145	-0.396	0.171	0.925	0.76	1.13	0.443	0.996	lm.nb	Basement Membrane, Cell Surface, External Side Of Plasma Membrane, Focal Adhesion, Integral To Membrane, Integrin Complex, Lipid Raft, Membrane, Membrane Fraction, Neurite Development, Plasma Membrane, Positive Regulation Of Cell Proliferation	NM_010578.1:1855
Tnfsf13b	-0.172	0.222	-0.607	0.263	0.888	0.657	1.2	0.444	0.996	lm.nb	Cytokine Activity, Extracellular Region, Extracellular Space, Immune Response, Integral To Membrane, Membrane, Plasma Membrane, Positive Regulation Of T Cell Proliferation, Regulation Of Immune Response	NM_033622.1:225
Il10ra	0.249	0.322	-0.383	0.88	1.19	0.767	1.84	0.447	0.996	lm.nb	Cytoplasm, Integral To Membrane, Membrane, Receptor Activity	NM_008348.2:75
Klra7	0.242	0.316	-0.377	0.861	1.18	0.77	1.82	0.449	0.996	lm.nb		NM_001110323.1:250
Cd27	0.373	0.489	-0.586	1.33	1.29	0.666	2.52	0.452	0.996	lm.nb	Anti Apoptosis, Apoptosis Go, Cell Surface, External Side Of Plasma Membrane, Integral To Membrane, Membrane, Membrane Fraction, Receptor Activity	NM_001042564.1:730
Lcp2	-0.227	0.302	-0.819	0.365	0.854	0.567	1.29	0.459	0.996	lm.nb	Cytoplasm	NM_010696.3:2605
Mmp2	0.166	0.222	-0.269	0.602	1.12	0.83	1.52	0.459	0.996	lm.nb		NM_008610.2:2376
Mmp16	0.174	0.238	-0.292	0.641	1.13	0.817	1.56	0.469	0.996	lm.nb		NM_019724.3:3075
Cxcl9	-0.395	0.545	-1.46	0.673	0.76	0.362	1.59	0.474	0.996	lm.nb	Cytokine Activity, Defense Response To Virus, External Side Of Plasma Membrane, Extracellular Region, Extracellular Space	NM_008599.2:40
Gzma	-0.474	0.655	-1.76	0.81	0.72	0.296	1.75	0.475	0.996	lm.nb	Apoptosis Go, Extracellular Region, Peptidase Activity, Protein Homodimerization Activity, Proteolysis, Serine Type Endopeptidase Activity, Serine Type Peptidase Activity	NM_010370.2:188
Tnf	-0.355	0.49	-1.32	0.607	0.782	0.402	1.52	0.476	0.996	lm.nb	Cell Surface, External Side Of Plasma Membrane, Extracellular Region, Extracellular Space, Integral To Membrane, Integral To Plasma Membrane, Lipid Raft, Membrane, Plasma Membrane, Positive Regulation Of Cell Proliferation, Positive Regulation Of Transcriptiondna Dependent, Response To Virus, Secretory Granule	NM_013693.1:1135
Foxp3	0.355	0.493	-0.611	1.32	1.28	0.655	2.5	0.477	0.996	lm.nb	Cytokine Production, Cytoplasm, Negative Regulation Of Transcription Dna Dependent, Nucleus, Positive Regulation Of Transcription From Rna Polymerase Ii Promoter, Positive Regulation Of Transcriptiondna Dependent, Transcription Dna Dependent, Transcription Factor Complex	NM_054039.1:150
Cd163	0.217	0.302	-0.374	0.808	1.16	0.771	1.75	0.478	0.996	lm.nb	Extracellular Region, Inflammatory Response, Integral To Membrane, Membrane, Plasma Membrane, Receptor Mediated Endocytosis	NM_053094.2:3225
Il23r	-0.306	0.426	-1.14	0.529	0.809	0.454	1.44	0.479	0.996	lm.nb	Cytokine And Chemokine Mediated Signaling Pathway, Inflammatory Response, Innate Immune Response, Integral To Membrane, Integral To Plasma Membrane, Jak Stat Cascade, Membrane, Plasma Membrane, Receptor Activity	NM_144548.1:690
Il13	0.348	0.488	-0.609	1.31	1.27	0.655	2.47	0.482	0.996	lm.nb	Cytokine Activity, Cytoplasm, External Side Of Plasma Membrane, Extracellular Region, Extracellular Space, Hematopoietin Interferon Classd200 Domain Cytokine Receptor Binding, Immune Response	NM_008355.2:425
Ccl20	-0.283	0.398	-1.06	0.497	0.822	0.479	1.41	0.483	0.996	lm.nb	Chemokine Activity, Cytokine Activity, Extracellular Region, Extracellular Space, Immune Response, Inflammatory Response	NM_016960.1:120
Cd53	0.515	0.727	-0.909	1.94	1.43	0.533	3.84	0.484	0.996	lm.nb	Cell Surface, Immunological Synapse, Integral To Membrane, Membrane	NM_007651.3:2300
Ccl25	0.307	0.434	-0.544	1.16	1.24	0.686	2.23	0.485	0.996	lm.nb	Chemokine Activity, Cytokine Activity, Extracellular Space	NM_009138.3:626
Ccl12	-0.26	0.371	-0.986	0.466	0.835	0.505	1.38	0.488	0.996	lm.nb		NM_011331.2:56
Map4k1	-0.396	0.565	-1.5	0.711	0.76	0.353	1.64	0.489	0.996	lm.nb	Kinase Activity, Nucleotide Binding, Phosphorylation, Protein Amino Acid Phosphorylation, Protein Kinase Activity, Protein Kinase Cascade, Protein Serine Threonine Kinase Activity, Regulation Of Catalytic Activity, Response To Stress	NM_008279.2:1758
Runx1	0.142	0.203	-0.257	0.541	1.1	0.837	1.45	0.491	0.996	lm.nb	Basement Membrane, Hemopoiesis, Myeloid Cell Differentiation, Nucleus, Positive Regulation Of Transcription From Rna Polymerase Ii Promoter, Positive Regulation Of Transcriptiondna Dependent, Regulation Of Transcriptiondna Dependent, Transcription Dna Dependent	NM_001111021.1:3055
Trp53	-0.167	0.24	-0.637	0.304	0.891	0.643	1.23	0.493	0.996	lm.nb	Cytoplasm, Cytosol, Endoplasmic Reticulum, Mitochondrion, Negative Regulation Of Apoptosis, Nuclear Chromatin, Nuclear Matrix, Nucleolus, Nucleus, Positive Regulation Of Transcriptiondna Dependent, Protein Complex, Soluble Fraction, Transcription Factor Complex	NM_011640.1:1835
Lair1	0.305	0.441	-0.56	1.17	1.24	0.678	2.25	0.495	0.996	lm.nb	Integral To Membrane, Membrane, Plasma Membrane, Receptor Activity	NM_001113474.1:1865
Cfb	0.157	0.231	-0.296	0.609	1.11	0.815	1.53	0.503	0.996	lm.nb	Cell Proliferation Go 0008283, Extracellular Region, Extracellular Space, Innate Immune Response, Peptidase Activity, Proteolysis, Serine Type Endopeptidase Activity, Serine Type Peptidase Activity	NM_008198.2:1685
Pml	0.252	0.376	-0.485	0.988	1.19	0.714	1.98	0.508	0.996	lm.nb	Cytoplasm, Cytosol, Endoplasmic Reticulum, Endosome, Membrane, Negative Regulation Of Transcription Dna Dependent, Nuclear Matrix, Nucleolus, Nucleus, Response To Virus, Transcription Dna Dependent	NM_008884.2:2765
Nfatc1	-0.144	0.215	-0.566	0.278	0.905	0.676	1.21	0.51	0.996	lm.nb	Cytoplasm, Dna Binding, Heart Development, Nuclear Chromatin, Nucleus, Positive Regulation Of Transcription From Rna Polymerase Ii Promoter, Positive Regulation Of Transcriptiondna Dependent, Sequence Specific Dna Binding	NM_016791.4:1570
Cd209g	0.187	0.283	-0.368	0.743	1.14	0.775	1.67	0.514	0.996	lm.nb	Sugar Binding	NM_027343.3:644
Fas	-0.137	0.21	-0.549	0.275	0.909	0.683	1.21	0.519	0.996	lm.nb	Cell Surface, Cytoplasm, External Side Of Plasma Membrane, Extracellular Region, Induction Of Apoptosis By Extracellular Signals, Integral To Membrane, Lipid Raft, Membrane, Negative Regulation Of Apoptosis, Nucleus, Perinuclear Region Of Cytoplasm, Plasma Membrane, Response To Toxin, Signal Transduction	NM_007987.2:95
Lif	0.174	0.268	-0.351	0.699	1.13	0.784	1.62	0.521	0.996	lm.nb	Extracellular Region, Extracellular Space, Immune Response, Negative Regulation Of Angiogenesis, Negative Regulation Of Cell Proliferation, Positive Regulation Of Cell Proliferation, Positive Regulation Of Transcription From Rna Polymerase Ii Promoter	NM_008501.2:3435
Tgfbr1	-0.0628	0.0968	-0.253	0.127	0.957	0.839	1.09	0.521	0.996	lm.nb	Apical Plasma Membrane, Basolateral Plasma Membrane, Cell Junction, Integral To Membrane, Membrane, Negative Regulation Of Apoptosis, Plasma Membrane, Positive Regulation Of Cell Proliferation, Positive Regulation Of Transcriptiondna Dependent, Protein Complex, Receptor Complex, Signal Transduction	NM_009370.2:4425
Tmem173	-0.176	0.275	-0.716	0.364	0.885	0.609	1.29	0.527	0.996	lm.nb	Apoptosis Go, Cytoplasm, Defense Response To Virus, Endoplasmic Reticulum, Endoplasmic Reticulum Membrane, Innate Immune Response, Integral To Membrane, Membrane, Mitochondrion, Perinuclear Region Of Cytoplasm, Plasma Membrane, Positive Regulation Of Transcription From Rna Polymerase Ii Promoter	NM_028261.1:130
Cfp	-0.194	0.304	-0.79	0.402	0.874	0.578	1.32	0.528	0.996	lm.nb	Extracellular Region, Innate Immune Response	NM_008823.3:1107
Itga4	0.174	0.272	-0.36	0.707	1.13	0.779	1.63	0.528	0.996	lm.nb	Cell Cell Adhesion, Cell Matrix Adhesion, Cell Migration, Cell Surface, External Side Of Plasma Membrane, Heart Development, Heterophilic Cell Adhesion, Integral To Membrane, Integrin Complex, Membrane, Receptor Activity	NM_010576.3:6600
Ikbke	0.211	0.335	-0.445	0.868	1.16	0.734	1.83	0.533	0.996	lm.nb	Cytoplasm, Kinase Activity, Nucleotide Binding, Nucleus, Phosphorylation, Protein Amino Acid Phosphorylation, Protein Kinase Activity, Protein Serine Threonine Kinase Activity, Response To Dna Damage Stimulus	NM_019777.3:2495
Itga6	0.0532	0.0851	-0.114	0.22	1.04	0.924	1.16	0.537	0.996	loglinear	Basement Membrane, Basolateral Plasma Membrane, Cell Surface, External Side Of Plasma Membrane, Integral To Membrane, Integrin Complex, Membrane, Negative Regulation Of Apoptosis, Plasma Membrane, Positive Regulation Of Transcription From Rna Polymerase Ii Promoter	NM_008397.3:910
Prim1	-0.0749	0.12	-0.31	0.16	0.949	0.807	1.12	0.537	0.996	lm.nb	Transcription Dna Dependent	NM_008921.2:1166
B2m	-0.122	0.197	-0.508	0.265	0.919	0.703	1.2	0.542	0.996	lm.nb	External Side Of Plasma Membrane, Extracellular Region, Extracellular Space	NM_009735.3:177
Tlr3	0.106	0.173	-0.233	0.446	1.08	0.851	1.36	0.543	0.996	lm.nb	Activation Of Nf Kappab Transcription Factor, Cell Surface, Cytoplasm, Defense Response, Defense Response To Virus, Endoplasmic Reticulum, Endosome, Integral To Membrane, Membrane, Positive Regulation Of I Kappab Kinase Nf Kappab Cascade, Positive Regulation Of Transcription From Rna Polymerase Ii Promoter, Response To Virus, Signal Transduction	NM_126166.2:1165
Klrd1	0.145	0.237	-0.319	0.609	1.11	0.801	1.53	0.546	0.996	lm.nb	External Side Of Plasma Membrane, Integral To Membrane, Membrane, Receptor Activity, Sugar Binding	NM_010654.2:434
Smad5	-0.076	0.126	-0.322	0.17	0.949	0.8	1.13	0.55	0.996	lm.nb	Angiogenesis, Cytoplasm, Multicellular Organismal Development, Nucleus, Positive Regulation Of Transcription From Rna Polymerase Ii Promoter, Protein Amino Acid Phosphorylation, Regulation Of Transcriptiondna Dependent, Transcription Dna Dependent, Transcription Factor Complex	NM_008541.2:2630
Traf2	-0.0705	0.119	-0.304	0.163	0.952	0.81	1.12	0.559	0.996	lm.nb	Activation Of Nf Kappab Transcription Factor, Anti Apoptosis, Cytoplasm, Lipid Raft, Protein Complex, Signal Transduction	NM_009422.2:262
Hcst	0.232	0.398	-0.548	1.01	1.17	0.684	2.02	0.564	0.996	lm.nb	Integral To Membrane, Membrane	NM_011827.3:166
Csf1r	0.166	0.291	-0.405	0.737	1.12	0.755	1.67	0.573	0.996	lm.nb	Cell Proliferation Go 0008283, Cell Surface, Hemopoiesis, Inflammatory Response, Integral To Membrane, Membrane, Peptidyl Tyrosine Phosphorylation, Plasma Membrane, Positive Regulation Of Cell Proliferation, Protein Amino Acid Autophosphorylation, Receptor Complex, Regulation Of Cell Shape, Signal Transduction	NM_001037859.1:3655
Cebpb	-0.107	0.188	-0.475	0.261	0.929	0.719	1.2	0.573	0.996	lm.nb	Anti Apoptosis, Cytoplasm, Negative Regulation Of Transcription Dna Dependent, Nuclear Chromatin, Nuclear Matrix, Nucleus, Positive Regulation Of Transcription From Rna Polymerase Ii Promoter, Positive Regulation Of Transcriptiondna Dependent, Regulation Of Transcriptiondna Dependent, Transcription Dna Dependent	NM_009883.3:1147
Il1rn	-0.205	0.361	-0.912	0.501	0.867	0.532	1.42	0.574	0.996	lm.nb	Centrosome, Cytoplasm, Extracellular Region, Extracellular Space, Negative Regulation Of Apoptosis, Nucleus, Receptor Activity, Vesicle	NM_031167.5:224
Nfatc2	-0.122	0.218	-0.549	0.305	0.919	0.683	1.24	0.58	0.996	lm.nb	Cytokine Production, Cytoplasm, Cytosol, Nucleus, Plasma Membrane, Positive Regulation Of Transcription From Rna Polymerase Ii Promoter, Positive Regulation Of Transcriptiondna Dependent, Regulation Of Transcriptiondna Dependent, Response To Dna Damage Stimulus, Response To Drug, Transcription Dna Dependent	NM_001037177.1:1559
Cd24a	0.0746	0.134	-0.189	0.338	1.05	0.877	1.26	0.583	0.996	lm.nb	Anchored To Membrane, Cell Surface, Cell Surface Receptor Linked Signal Transduction Go 0007166, External Side Of Plasma Membrane, Heterophilic Cell Adhesion, Induction Of Apoptosis By Extracellular Signals, Lipid Raft, Membrane, Membrane Fraction, Neurite Development, Plasma Membrane	NM_009846.2:584
Ikzf4	-0.102	0.185	-0.465	0.261	0.932	0.724	1.2	0.585	0.996	lm.nb	Dna Binding, Negative Regulation Of Transcription Dna Dependent, Nucleus, Protein Heterodimerization Activity, Protein Homodimerization Activity, Regulation Of Transcriptiondna Dependent, Transcription Dna Dependent, Zinc Ion Binding	NM_011772.2:2057
Blnk	-0.113	0.206	-0.517	0.291	0.925	0.699	1.22	0.588	0.996	lm.nb	B Cell Activation, Cytoplasm, Membrane, Plasma Membrane	NM_008528.4:1546
Ube2l3	-0.0383	0.0701	-0.176	0.099	0.974	0.885	1.07	0.589	0.996	loglinear	Cell Proliferation Go 0008283, Cytoplasm, Nucleus, Regulation Of Transcriptiondna Dependent, Ubiquitin Protein Ligase Activity	NM_009456.2:1817
Bst1	-0.27	0.494	-1.24	0.698	0.83	0.424	1.62	0.589	0.996	lm.nb	Anchored To Membrane, Membrane, Nucleotide Binding, Plasma Membrane	NM_009763.3:542
Tagap	0.195	0.36	-0.509	0.9	1.15	0.703	1.87	0.591	0.996	lm.nb	Regulation Of Catalytic Activity, Signal Transduction	NM_145968.2:350
Cxcr4	-0.227	0.422	-1.05	0.6	0.855	0.482	1.52	0.595	0.996	lm.nb	Brain Development, Calcium Mediated Signaling, Cell Surface, Cytoplasmic Vesicle, Endosome, External Side Of Plasma Membrane, Integral To Membrane, Membrane, Nervous System Development, Plasma Membrane, Signal Transduction, T Cell Proliferation	NM_009911.3:704
Abcb10	0.0966	0.18	-0.256	0.449	1.07	0.837	1.37	0.595	0.996	lm.nb	Atp Binding, Atpase Activity, Integral To Membrane, Membrane, Mitochondrion, Nucleoside Triphosphatase Activity, Nucleotide Binding, Protein Homodimerization Activity, Transport	NM_019552.2:1090
Psmb5	-0.0717	0.134	-0.335	0.191	0.952	0.793	1.14	0.597	0.996	lm.nb		NM_011186.1:334
Cd14	0.101	0.189	-0.27	0.471	1.07	0.829	1.39	0.598	0.996	lm.nb	Anchored To Membrane, Cell Surface, Extracellular Space, Inflammatory Response, Innate Immune Response, Lipid Raft, Membrane, Plasma Membrane, Positive Regulation Of Cytokine Secretion	NM_009841.3:235
Cd83	-0.256	0.483	-1.2	0.691	0.837	0.434	1.61	0.6	0.996	lm.nb	External Side Of Plasma Membrane, Integral To Membrane, Membrane	NM_009856.2:1624
Bcap31	0.0405	0.0766	-0.11	0.191	1.03	0.927	1.14	0.601	0.996	loglinear	Apoptosis Go, Endoplasmic Reticulum, Immune Response, Integral To Membrane, Integral To Plasma Membrane, Membrane, Mitochondrion, Plasma Membrane, Receptor Activity, Transport	NM_012060.4:65
Map4k4	0.0653	0.124	-0.177	0.308	1.05	0.884	1.24	0.602	0.996	lm.nb	Cytoplasm, Kinase Activity, Nucleotide Binding, Phosphorylation, Protein Amino Acid Phosphorylation, Protein Kinase Activity, Protein Kinase Cascade, Protein Serine Threonine Kinase Activity, Regulation Of Catalytic Activity, Response To Stress	NM_008696.2:3425
Phlpp1	0.0667	0.127	-0.182	0.315	1.05	0.882	1.24	0.603	0.996	lm.nb		NM_133821.3:3246
Cd6	0.382	0.73	-1.05	1.81	1.3	0.483	3.51	0.605	0.996	lm.nb	Cell Surface, Integral To Membrane, Membrane, Protein Kinase Binding, Receptor Mediated Endocytosis	NM_001037801.2:1315
Sh2d1a	0.294	0.563	-0.81	1.4	1.23	0.57	2.64	0.605	0.996	lm.nb	Cell Cell Signaling, Cytoplasm, Humoral Immune Response	NM_011364.3:250
Il12a	0.138	0.264	-0.38	0.656	1.1	0.768	1.58	0.605	0.996	lm.nb	Cell Migration, Cytokine Activity, Cytoplasm, Extracellular Region, Extracellular Space, Growth Factor Activity, Immune Response, Positive Regulation Of T Cell Proliferation, Protein Heterodimerization Activity	NM_008351.1:355
Zeb1	0.133	0.254	-0.366	0.631	1.1	0.776	1.55	0.606	0.996	lm.nb	Cytoplasm, Negative Regulation Of Transcription Dna Dependent, Nervous System Development, Nucleus, Positive Regulation Of Transcription From Rna Polymerase Ii Promoter, Transcription Dna Dependent, Transcription Factor Complex	NM_011546.2:4150
Stat2	0.127	0.244	-0.352	0.605	1.09	0.784	1.52	0.607	0.996	lm.nb	Cytoplasm, Nucleus, Plasma Membrane	NM_019963.1:1955
Il1r2	0.298	0.582	-0.843	1.44	1.23	0.558	2.71	0.612	0.996	lm.nb	Cytokine And Chemokine Mediated Signaling Pathway, Extracellular Region, Integral To Membrane, Membrane, Plasma Membrane, Receptor Activity	NM_010555.4:1077
Cd8a	0.236	0.463	-0.671	1.14	1.18	0.628	2.21	0.614	0.996	lm.nb	Cell Surface, Cell Surface Receptor Linked Signal Transduction Go 0007166, Defense Response To Virus, External Side Of Plasma Membrane, Integral To Membrane, Membrane, Protein Homodimerization Activity, Protein Kinase Binding, T Cell Activation	NM_001081110.2:355
Btnl1	0.185	0.364	-0.528	0.899	1.14	0.693	1.87	0.615	0.996	lm.nb		NM_001111094.1:1740
Pdgfb	0.109	0.215	-0.313	0.53	1.08	0.805	1.44	0.616	0.996	lm.nb	Basolateral Plasma Membrane, Cell Surface, Cytoplasm, Extracellular Region, Membrane, Multicellular Organismal Development, Negative Regulation Of Transcription Dna Dependent, Positive Regulation Of Cell Proliferation, Positive Regulation Of Transcriptiondna Dependent	NM_011057.3:2325
C3	-0.242	0.483	-1.19	0.705	0.846	0.439	1.63	0.621	0.996	lm.nb	Extracellular Region, Extracellular Space, Inflammatory Response, Innate Immune Response, Positive Regulation Of Angiogenesis	NM_009778.2:285
Il27ra	0.197	0.399	-0.585	0.979	1.15	0.667	1.97	0.625	0.996	lm.nb	Integral To Membrane, Membrane, Receptor Activity	NM_016671.3:2320
Mapk1	0.0438	0.0889	-0.13	0.218	1.03	0.914	1.16	0.626	0.996	lm.nb	Cytoplasm, Cytoskeleton, Cytosol, Mitochondrion, Nucleus, Organ Morphogenesis, Protein Complex, Response To Toxin, Signal Transduction, Soluble Fraction, Transcription Dna Dependent	NM_011949.3:1210
Ccl24	-0.277	0.563	-1.38	0.827	0.826	0.384	1.77	0.627	0.996	lm.nb	Chemokine Activity, Cytokine Activity, Extracellular Region, Extracellular Space, Immune Response, Inflammatory Response, Positive Regulation Of Angiogenesis, Positive Regulation Of Cell Migration, Regulation Of Cell Shape	NM_019577.4:335
H2-Ob	0.369	0.753	-1.11	1.85	1.29	0.464	3.59	0.628	0.996	lm.nb	Integral To Membrane, Lysosome, Membrane	NM_010389.3:1205
Nfatc3	0.189	0.385	-0.566	0.943	1.14	0.675	1.92	0.628	0.996	lm.nb	Cytoplasm, Cytosol, Dna Binding, Heart Development, Nucleolus, Nucleus, Plasma Membrane, Positive Regulation Of Transcription From Rna Polymerase Ii Promoter, Positive Regulation Of Transcriptiondna Dependent, Regulation Of Transcriptiondna Dependent, Transcription Factor Activity	NM_010901.2:2260
Notch2	0.0861	0.176	-0.259	0.431	1.06	0.836	1.35	0.628	0.996	lm.nb	Cell Surface, Integral To Membrane, Integral To Plasma Membrane, Membrane, Multicellular Organismal Development, Negative Regulation Of Cell Proliferation, Nucleus, Organ Morphogenesis, Plasma Membrane, Regulation Of Transcriptiondna Dependent, Transcription Dna Dependent, Wound Healing	NM_010928.1:5110
Ifi35	0.0808	0.166	-0.244	0.405	1.06	0.844	1.32	0.629	0.996	lm.nb	Nucleus	NM_027320.4:820
Ifitm1	0.177	0.366	-0.541	0.895	1.13	0.687	1.86	0.633	0.996	lm.nb	Defense Response To Virus, Integral To Membrane, Membrane, Plasma Membrane	NM_001112715.1:412
Il10rb	0.0896	0.189	-0.28	0.46	1.06	0.823	1.38	0.639	0.996	lm.nb	Receptor Activity	NM_008349.5:465
Map4k2	0.0925	0.199	-0.297	0.482	1.07	0.814	1.4	0.645	0.996	lm.nb	Activation Of Jnk Activity, Cytoplasm, Golgi Apparatus, Innate Immune Response, Kinase Activity, Membrane, Nucleotide Binding, Phosphorylation, Plasma Membrane, Protein Amino Acid Phosphorylation, Protein Kinase Activity, Protein Kinase Cascade, Regulation Of Catalytic Activity, Response To Stress	NM_009006.2:666
Spn	0.201	0.433	-0.648	1.05	1.15	0.638	2.07	0.646	0.996	lm.nb	Basement Membrane, Cell Surface, Cell Surface Receptor Linked Signal Transduction Go 0007166, External Side Of Plasma Membrane, Extracellular Space, Induction Of Apoptosis By Extracellular Signals, Integral To Membrane, Integral To Plasma Membrane, Membrane, Positive Regulation Of T Cell Proliferation	NM_001037810.1:726
Cd3d	0.175	0.392	-0.594	0.944	1.13	0.662	1.92	0.659	0.996	lm.nb	Cell Surface Receptor Linked Signal Transduction Go 0007166, Integral To Membrane, Membrane, Protein Heterodimerization Activity, Receptor Activity, T Cell Activation, Transmembrane Receptor Activity	NM_013487.2:289
Xbp1	-0.0451	0.102	-0.244	0.154	0.969	0.844	1.11	0.66	0.996	lm.nb	Dna Binding, Nucleus, Regulation Of Transcriptiondna Dependent, Response To Drug, Sequence Specific Dna Binding, Transcription Dna Dependent, Transcription Factor Activity	NM_013842.2:825
Itln1	0.374	0.843	-1.28	2.03	1.3	0.413	4.07	0.66	0.996	lm.nb		NM_010584.3:853
Irak4	0.129	0.295	-0.449	0.708	1.09	0.733	1.63	0.664	0.996	lm.nb	Cytokine And Chemokine Mediated Signaling Pathway, Cytokine Production, Cytoplasm, Innate Immune Response, Kinase Activity, Nucleotide Binding, Phosphorylation, Positive Regulation Of Transcription From Rna Polymerase Ii Promoter, Protein Amino Acid Phosphorylation, Protein Kinase Activity, Signal Transduction	NM_029926.5:250
Mmp25	0.125	0.29	-0.444	0.693	1.09	0.735	1.62	0.67	0.996	lm.nb		NM_001033339.3:2865
Irak1	-0.0417	0.0976	-0.233	0.149	0.971	0.851	1.11	0.672	0.996	loglinear	Activation Of Nf Kappab Transcription Factor, Cytoplasm, Membrane Fraction, Negative Regulation Of Transcription Dna Dependent, Nucleus, Positive Regulation Of Transcription From Rna Polymerase Ii Promoter, Protein Amino Acid Autophosphorylation, Signal Transduction, Soluble Fraction	NM_008363.2:951
Ceacam1	0.155	0.364	-0.557	0.868	1.11	0.68	1.83	0.672	0.996	lm.nb	Integral To Membrane, Membrane, Plasma Membrane, Positive Regulation Of Map Kinase Activity, Protein Kinase Binding, Receptor Activity, Signal Transduction	NM_001039185.1:294
Cd1d1	0.0804	0.19	-0.293	0.453	1.06	0.816	1.37	0.676	0.996	lm.nb	Cell Surface, Cytoplasm, Endosome, External Side Of Plasma Membrane, Immune Response, Innate Immune Response, Integral To Membrane, Late Endosome, Lysosome, Membrane, Plasma Membrane, Positive Regulation Of T Cell Proliferation, Regulation Of Immune Response	NM_007639.3:1340
Il2ra	-0.231	0.547	-1.3	0.84	0.852	0.406	1.79	0.676	0.996	lm.nb	Cell Surface, Cytokine And Chemokine Mediated Signaling Pathway, External Side Of Plasma Membrane, Integral To Membrane, Membrane, Positive Regulation Of T Cell Proliferation, Receptor Activity	NM_008367.2:325
Cxcr6	-0.158	0.375	-0.893	0.577	0.896	0.539	1.49	0.677	0.996	lm.nb	G Protein Coupled Receptor Activity, G Protein Coupled Receptor Protein Signaling Pathway, Integral To Membrane, Membrane, Plasma Membrane, Receptor Activity, Signal Transduction	NM_030712.4:650
Tnfrsf13c	-0.368	0.877	-2.09	1.35	0.775	0.235	2.55	0.678	0.996	lm.nb	External Side Of Plasma Membrane, Integral To Membrane, Membrane, Positive Regulation Of T Cell Proliferation, Receptor Activity, Regulation Of Immune Response	NM_028075.2:1170
Ccrl1	0.181	0.434	-0.669	1.03	1.13	0.629	2.04	0.68	0.996	lm.nb	G Protein Coupled Receptor Activity, G Protein Coupled Receptor Protein Signaling Pathway, Integral To Membrane, Membrane, Plasma Membrane, Receptor Activity, Signal Transduction	NM_145700.2:780
Syk	-0.0772	0.187	-0.444	0.289	0.948	0.735	1.22	0.683	0.996	lm.nb		NM_011518.2:3970
Ifi204	0.223	0.542	-0.839	1.29	1.17	0.559	2.44	0.683	0.996	lm.nb		NM_008329.2:1296
Il1a	-0.193	0.469	-1.11	0.726	0.875	0.463	1.65	0.684	0.996	lm.nb	Cell Surface, Cytosol, Extracellular Region, Extracellular Space, Immune Response, Inflammatory Response, Negative Regulation Of Cell Proliferation, Positive Regulation Of Cytokine Secretion, Positive Regulation Of I Kappab Kinase Nf Kappab Cascade, Positive Regulation Of Transcription From Rna Polymerase Ii Promoter	NM_010554.4:225
Ilf3	0.101	0.247	-0.382	0.585	1.07	0.767	1.5	0.684	0.996	lm.nb	Cytoplasm, Dna Binding, Mitochondrion, Negative Regulation Of Transcription Dna Dependent, Nucleus, Positive Regulation Of Transcriptiondna Dependent, Regulation Of Transcriptiondna Dependent, Transcription Dna Dependent	NM_010561.2:1902
Il1rap	0.0539	0.132	-0.205	0.312	1.04	0.868	1.24	0.686	0.996	lm.nb	Cytokine And Chemokine Mediated Signaling Pathway, Extracellular Region, Innate Immune Response, Integral To Membrane, Intrinsic To Membrane, Membrane, Plasma Membrane, Protein Complex, Receptor Activity, Signal Transduction, Transmembrane Receptor Activity	NM_134103.2:945
Klrc1	-0.222	0.549	-1.3	0.853	0.857	0.407	1.81	0.688	0.996	lm.nb	External Side Of Plasma Membrane, Receptor Activity	NM_001136068.1:68
Il12b	0.139	0.343	-0.533	0.81	1.1	0.691	1.75	0.689	0.996	lm.nb	Cell Migration, Cell Surface Receptor Linked Signal Transduction Go 0007166, Cytokine And Chemokine Mediated Signaling Pathway, Cytoplasm, Defense Response To Virus, Extracellular Region, Extracellular Space, Membrane, Positive Regulation Of T Cell Proliferation	NM_008352.1:1045
Cd160	0.165	0.407	-0.633	0.963	1.12	0.645	1.95	0.689	0.996	lm.nb	Receptor Binding, Signal Transduction	NM_001163496.1:1403
C1qb	-0.101	0.253	-0.597	0.394	0.932	0.661	1.31	0.692	0.996	lm.nb	Collagen, Extracellular Region, Innate Immune Response, Protein Homodimerization Activity	NM_009777.2:865
Ccr2	0.127	0.319	-0.498	0.753	1.09	0.708	1.69	0.693	0.996	lm.nb	Angiogenesis, Cell Soma, Cytosol, Dendrite, Hemopoiesis, Immune Response, Inflammatory Response, Integral To Membrane, Integral To Plasma Membrane, Membrane, Negative Regulation Of Angiogenesis, Perinuclear Region Of Cytoplasm, Plasma Membrane, Positive Regulation Of T Cell Activation, Signal Transduction	NM_009915.2:2965
Muc1	-0.133	0.335	-0.789	0.523	0.912	0.579	1.44	0.694	0.996	lm.nb	Anti Apoptosis, Apical Plasma Membrane, Cell Surface, Cytoplasm, Integral To Membrane, Membrane, Nuclear Chromatin, Nucleus, Plasma Membrane	NM_013605.1:1445
Fcgr4	0.202	0.508	-0.794	1.2	1.15	0.577	2.29	0.694	0.996	lm.nb	Cell Surface, External Side Of Plasma Membrane	NM_144559.1:608
Mmp12	-0.169	0.426	-1	0.666	0.89	0.499	1.59	0.695	0.996	lm.nb		NM_008605.3:592
Rorc	-0.125	0.32	-0.753	0.502	0.917	0.594	1.42	0.699	0.996	lm.nb	Multicellular Organismal Development, Nucleus, Protein Amino Acid Phosphorylation, Regulation Of Transcription From Rna Polymerase Ii Promoter, Regulation Of Transcriptiondna Dependent, Sequence Specific Dna Binding, Transcription Dna Dependent, Zinc Ion Binding	NM_011281.2:1687
Cxcr3	0.0691	0.177	-0.278	0.416	1.05	0.825	1.33	0.7	0.996	lm.nb	Calcium Mediated Signaling, Cytokine And Chemokine Mediated Signaling Pathway, External Side Of Plasma Membrane, G Protein Coupled Receptor Activity, G Protein Coupled Receptor Protein Signaling Pathway, Integral To Membrane, Membrane, Plasma Membrane, Receptor Activity, Signal Transduction	NM_009910.2:605
Nox4	0.227	0.59	-0.929	1.38	1.17	0.525	2.61	0.703	0.996	lm.nb	Apical Plasma Membrane, Cell Junction, Endoplasmic Reticulum, Focal Adhesion, Integral To Membrane, Membrane, Mitochondrion, Negative Regulation Of Cell Proliferation, Perinuclear Region Of Cytoplasm, Plasma Membrane, Positive Regulation Of Map Kinase Activity	NM_015760.4:1535
Il18rap	-0.114	0.298	-0.698	0.47	0.924	0.616	1.39	0.705	0.996	lm.nb	Cytokine And Chemokine Mediated Signaling Pathway, Innate Immune Response, Integral To Membrane, Intrinsic To Membrane, Membrane, Receptor Activity, Signal Transduction, Transmembrane Receptor Activity	NM_010553.2:2055
Fadd	-0.0571	0.15	-0.352	0.237	0.961	0.784	1.18	0.707	0.996	lm.nb	Apoptosis Go, Cytoplasm, Defense Response To Virus, Identical Protein Binding, Induction Of Apoptosis By Extracellular Signals, Innate Immune Response, Lipid Raft, Neuron Projection, Positive Regulation Of Transcription From Rna Polymerase Ii Promoter, Protein Complex, Regulation Of Apoptosis, Signal Transduction	NM_010175.5:2641
Tlr8	0.103	0.276	-0.438	0.643	1.07	0.738	1.56	0.713	0.996	lm.nb	Defense Response To Virus, Dna Binding, I Kappab Kinase Nf Kappab Cascade, Inflammatory Response, Innate Immune Response, Integral To Membrane, Membrane, Receptor Activity, Response To Virus, Signal Transduction	NM_133212.2:110
Cd28	-0.172	0.464	-1.08	0.737	0.887	0.472	1.67	0.713	0.996	lm.nb	External Side Of Plasma Membrane, Induction Of Apoptosis By Extracellular Signals, Lipid Raft, Plasma Membrane, Positive Regulation Of T Cell Proliferation, Positive Regulation Of Transcription From Rna Polymerase Ii Promoter, Protein Homodimerization Activity, T Cell Activation	NM_007642.4:3304
Ptger4	-0.055	0.149	-0.347	0.237	0.963	0.786	1.18	0.714	0.996	lm.nb	G Protein Coupled Receptor Activity, G Protein Coupled Receptor Protein Signaling Pathway, Integral To Membrane, Membrane, Plasma Membrane, Positive Regulation Of Cytokine Secretion, Signal Transduction	NM_008965.1:315
H2-DMa	0.12	0.326	-0.519	0.76	1.09	0.698	1.69	0.715	0.996	lm.nb	Integral To Membrane, Late Endosome, Lysosome, Membrane, Positive Regulation Of Immune Response	NM_010386.3:530
Irgm1	0.0622	0.17	-0.272	0.396	1.04	0.828	1.32	0.718	0.996	lm.nb	Cell Projection, Cytoplasmic Vesicle, Defense Response, Endoplasmic Reticulum, Endosome, Golgi Apparatus, Innate Immune Response, Late Endosome, Lysosome, Membrane, Nucleotide Binding, Plasma Membrane	NM_008326.1:27
Itgam	0.154	0.428	-0.685	0.994	1.11	0.622	1.99	0.722	0.996	lm.nb	Cell Cell Adhesion, Cell Surface, External Side Of Plasma Membrane, Heparin Binding, Integral To Membrane, Integrin Complex, Membrane, Nucleus, Protein Heterodimerization Activity, Receptor Activity	NM_001082960.1:3025
Socs1	0.209	0.581	-0.931	1.35	1.16	0.525	2.55	0.722	0.996	lm.nb	Cytokine And Chemokine Mediated Signaling Pathway, Cytoplasmic Vesicle, Jak Stat Cascade, Nucleus, Protein Kinase Binding, Regulation Of Growth	NM_009896.2:1020
Il4ra	0.112	0.312	-0.5	0.723	1.08	0.707	1.65	0.723	0.996	lm.nb	Cytokine And Chemokine Mediated Signaling Pathway, Extracellular Region, Extracellular Space, Hematopoietin Interferon Classd200 Domain Cytokine Receptor Activity, Integral To Membrane, Membrane, Plasma Membrane, Receptor Activity, Regulation Of Cell Proliferation	NM_001008700.3:670
C2	-0.109	0.304	-0.704	0.487	0.927	0.614	1.4	0.723	0.996	lm.nb	Extracellular Region, Innate Immune Response, Peptidase Activity, Proteolysis, Serine Type Endopeptidase Activity, Serine Type Peptidase Activity	NM_013484.2:2359
Cd55	-0.131	0.372	-0.86	0.597	0.913	0.551	1.51	0.726	0.996	lm.nb	Anchored To Membrane, Apical Plasma Membrane, Cell Surface, External Side Of Plasma Membrane, Innate Immune Response, Lipid Raft, Membrane, Plasma Membrane	NM_010016.2:1058
Casp1	0.0512	0.147	-0.237	0.339	1.04	0.849	1.27	0.73	0.996	lm.nb	Apoptosis Go, Cysteine Type Endopeptidase Activity, Cysteine Type Peptidase Activity, Cytoplasm, Extracellular Region, Neuron Projection, Nucleus, Peptidase Activity, Positive Regulation Of Cytokine Secretion, Protein Complex, Proteolysis, Regulation Of Apoptosis, Response To Drug	NM_009807.2:259
Mmp28	-0.0605	0.174	-0.401	0.28	0.959	0.757	1.21	0.73	0.996	lm.nb		NM_080453.2:1715
C1qa	-0.0679	0.195	-0.451	0.315	0.954	0.732	1.24	0.731	0.996	lm.nb	Collagen, Extracellular Region	NM_007572.2:566
Tcf7	0.163	0.469	-0.756	1.08	1.12	0.592	2.12	0.731	0.996	lm.nb	Brain Development, Nucleus, Regulation Of Apoptosis, Regulation Of Cell Proliferation, Regulation Of Transcription From Rna Polymerase Ii Promoter, Regulation Of Transcriptiondna Dependent, Sequence Specific Dna Binding, Transcription Dna Dependent, Transcription Factor Activity, Transcription Factor Complex	NM_009331.3:1810
Tyk2	-0.0491	0.142	-0.327	0.229	0.967	0.797	1.17	0.732	0.996	lm.nb	Atp Binding, Cytoplasm, Kinase Activity, Nucleotide Binding, Nucleus, Phosphorylation	NM_018793.2:3465
C7	0.177	0.518	-0.839	1.19	1.13	0.559	2.29	0.735	0.996	lm.nb		XM_356827.6:215
Batf	-0.123	0.362	-0.833	0.587	0.918	0.561	1.5	0.737	0.996	lm.nb	Dna Binding, Nucleus, Regulation Of Transcriptiondna Dependent, Sequence Specific Dna Binding, Transcription Dna Dependent, Transcription Factor Activity	NM_016767.2:750
Hlx	-0.105	0.309	-0.711	0.501	0.93	0.611	1.42	0.737	0.996	lm.nb	Dna Binding, Nucleus, Positive Regulation Of Cell Proliferation, Regulation Of Transcriptiondna Dependent, Sequence Specific Dna Binding, Transcription Dna Dependent, Transcription Factor Activity	NM_008250.2:1825
Cr2	-0.607	1.8	-4.13	2.91	0.656	0.0571	7.54	0.738	0.996	loglinear	B Cell Activation, External Side Of Plasma Membrane, Protein Homodimerization Activity, Receptor Activity	NM_007758.2:1650
Nfkb2	-0.0663	0.197	-0.452	0.319	0.955	0.731	1.25	0.738	0.996	lm.nb	Cytoplasm, Cytosol, Dna Binding, Nucleus, Regulation Of Transcriptiondna Dependent, Signal Transduction, Transcription Dna Dependent, Transcription Factor Activity	NM_019408.2:1150
Ets1	0.088	0.262	-0.425	0.601	1.06	0.745	1.52	0.739	0.996	lm.nb	Nucleus, Positive Regulation Of Cell Proliferation, Positive Regulation Of Transcription From Rna Polymerase Ii Promoter, Positive Regulation Of Transcriptiondna Dependent, Regulation Of Transcription From Rna Polymerase Ii Promoter, Transcription Dna Dependent, Transcription Factor Complex	NM_001038642.1:740
Traf6	-0.0327	0.0972	-0.223	0.158	0.978	0.857	1.12	0.739	0.996	loglinear	Cytoplasm, Cytosol, Membrane Fraction, Negative Regulation Of Transcription Dna Dependent, Nucleus, Perinuclear Region Of Cytoplasm, Plasma Membrane, Positive Regulation Of Transcription From Rna Polymerase Ii Promoter, Protein Complex, Signal Transduction	NM_009424.2:980
Pecam1	0.0783	0.233	-0.379	0.536	1.06	0.769	1.45	0.74	0.996	lm.nb	Cell Junction, Cell Surface, External Side Of Plasma Membrane, Extracellular Space, Integral To Membrane, Lipid Raft, Membrane, Plasma Membrane, Soluble Fraction, Wound Healing	NM_008816.2:1100
Masp1	0.138	0.414	-0.673	0.949	1.1	0.627	1.93	0.741	0.996	lm.nb	Calcium Ion Binding, Extracellular Region, Extracellular Space, Innate Immune Response, Peptidase Activity, Protein Homodimerization Activity, Proteolysis, Serine Type Endopeptidase Activity, Serine Type Peptidase Activity	NM_008555.2:210
Stat1	0.0696	0.211	-0.344	0.483	1.05	0.788	1.4	0.744	0.996	lm.nb	Axon, Cytoplasm, Dendrite, Jak Stat Cascade, Negative Regulation Of Angiogenesis, Nucleolus, Nucleus, Positive Regulation Of Cell Proliferation, Positive Regulation Of Transcription From Rna Polymerase Ii Promoter, Positive Regulation Of Transcriptiondna Dependent, Response To Bacterium, Transcription Dna Dependent	NM_009283.3:1590
Cd7	-0.0856	0.26	-0.595	0.424	0.942	0.662	1.34	0.744	0.996	lm.nb	Integral To Membrane, Membrane, Receptor Activity	NM_009854.1:234
H2-K1	-0.0469	0.143	-0.328	0.234	0.968	0.797	1.18	0.746	0.996	lm.nb		NM_001001892.2:1370
Socs3	0.0978	0.299	-0.487	0.683	1.07	0.713	1.61	0.746	0.996	lm.nb	Cytoplasm, Jak Stat Cascade, Positive Regulation Of Cell Differentiation, Protein Kinase Cascade, Regulation Of Growth, Signal Transduction	NM_007707.2:585
Traf3	-0.0306	0.094	-0.215	0.154	0.979	0.862	1.11	0.747	0.996	lm.nb	Apoptosis Go, Cytoplasm, Endosome, Protein Kinase Binding, Regulation Of Apoptosis, Signal Transduction, Ubiquitin Protein Ligase Activity, Zinc Ion Binding	NM_001048206.1:6385
Cd36	0.11	0.35	-0.576	0.796	1.08	0.671	1.74	0.755	0.996	lm.nb	Apical Part Of Cell, Cell Surface, Cell Surface Receptor Linked Signal Transduction Go 0007166, External Side Of Plasma Membrane, Golgi Apparatus, Integral To Membrane, Lipid Raft, Membrane, Microsome, Mitochondrion, Negative Regulation Of Angiogenesis, Plasma Membrane, Positive Regulation Of I Kappab Kinase Nf Kappab Cascade	NM_007643.3:1520
Sell	0.222	0.724	-1.2	1.64	1.17	0.436	3.12	0.761	0.996	lm.nb	Cell Surface, External Side Of Plasma Membrane, Integral To Membrane, Membrane, Plasma Membrane, Regulation Of Apoptosis, Sugar Binding	NM_001164059.1:664
C9	0.149	0.485	-0.802	1.1	1.11	0.573	2.14	0.761	0.996	lm.nb	Extracellular Region, Immune Response, Innate Immune Response, Integral To Membrane, Membrane, Plasma Membrane	NM_013485.1:226
Myd88	-0.0644	0.211	-0.478	0.349	0.956	0.718	1.27	0.762	0.996	lm.nb	Activation Of Nf Kappab Transcription Factor, Cell Surface Receptor Linked Signal Transduction Go 0007166, Cytoplasm, Cytosol, Plasma Membrane, Positive Regulation Of I Kappab Kinase Nf Kappab Cascade, Positive Regulation Of Transcription From Rna Polymerase Ii Promoter, Protein Complex, Response To Virus, Signal Transduction	NM_010851.2:1595
Trem2	0.128	0.42	-0.695	0.951	1.09	0.618	1.93	0.763	0.996	lm.nb	Extracellular Region, Integral To Membrane, Membrane, Plasma Membrane, Receptor Activity, Transmembrane Receptor Activity	NM_031254.2:646
Fyn	-0.0527	0.175	-0.395	0.29	0.964	0.76	1.22	0.765	0.996	lm.nb	Cell Surface Receptor Linked Signal Transduction Go 0007166, Endosome, Membrane, Membrane Fraction, Microsome, Mitochondrion, Multicellular Organismal Development, Nucleotide Binding, Peptidyl Tyrosine Phosphorylation, Phosphorylation, Plasma Membrane, Protein Amino Acid Autophosphorylation, Protein Amino Acid Phosphorylation, Regulation Of Cell Shape	NM_008054.2:1030
Ebi3	0.0649	0.217	-0.36	0.49	1.05	0.779	1.4	0.767	0.996	lm.nb	Cytokine Activity, Cytokine And Chemokine Mediated Signaling Pathway, Extracellular Region, Extracellular Space, Hematopoietin Interferon Classd200 Domain Cytokine Receptor Activity, Membrane	NM_015766.2:1015
Traf5	0.0824	0.281	-0.469	0.633	1.06	0.723	1.55	0.772	0.996	lm.nb	Activation Of Nf Kappab Transcription Factor, Apoptosis Go, Centrosome, Cytoplasm, Positive Regulation Of Cell Proliferation, Regulation Of Apoptosis, Signal Transduction, Ubiquitin Protein Ligase Activity, Zinc Ion Binding	NM_011633.1:1940
Tfrc	-0.0807	0.276	-0.621	0.46	0.946	0.65	1.38	0.772	0.996	lm.nb	Cell Surface, Endosome, Extracellular Region, Integral To Membrane, Membrane, Mitochondrion, Peptidase Activity, Perinuclear Region Of Cytoplasm, Plasma Membrane, Proteolysis, Receptor Activity, Receptor Mediated Endocytosis	NM_011638.3:1930
Cmklr1	-0.0741	0.255	-0.574	0.426	0.95	0.672	1.34	0.773	0.996	lm.nb	G Protein Coupled Receptor Activity, G Protein Coupled Receptor Protein Signaling Pathway, Integral To Membrane, Membrane, Plasma Membrane, Receptor Activity, Signal Transduction	NM_008153.3:445
Ccl19	-0.264	0.919	-2.06	1.54	0.833	0.239	2.9	0.776	0.996	lm.nb	Chemokine Activity, External Side Of Plasma Membrane, Positive Regulation Of I Kappab Kinase Nf Kappab Cascade	NM_011888.2:465
Mmp13	0.103	0.361	-0.604	0.81	1.07	0.658	1.75	0.777	0.996	lm.nb		NM_008607.1:190
Fn1	0.0785	0.277	-0.464	0.621	1.06	0.725	1.54	0.779	0.996	lm.nb	Anti Apoptosis, Apical Plasma Membrane, Basement Membrane, Cell Matrix Adhesion, Extracellular Matrix, Extracellular Space, Wound Healing	NM_010233.1:2627
Zbtb7b	-0.103	0.366	-0.821	0.615	0.931	0.566	1.53	0.78	0.996	lm.nb	Dna Binding, Multicellular Organismal Development, Nucleus, Positive Regulation Of Transcription From Rna Polymerase Ii Promoter, Protein Homodimerization Activity, Regulation Of Transcriptiondna Dependent, Transcription Dna Dependent, Transcription Factor Activity, Zinc Ion Binding	NM_009565.4:2178
Cd9	0.0891	0.321	-0.539	0.717	1.06	0.688	1.64	0.783	0.996	lm.nb	Apical Plasma Membrane, Cell Surface, External Side Of Plasma Membrane, Integral To Membrane, Integrin Binding, Membrane, Negative Regulation Of Cell Proliferation, Plasma Membrane	NM_007657.3:620
Card9	0.0743	0.268	-0.451	0.6	1.05	0.731	1.52	0.784	0.996	lm.nb	Activation Of Nf Kappab Transcription Factor, Cytoplasm, Defense Response To Virus, I Kappab Kinase Nf Kappab Cascade, Protein Homodimerization Activity, Response To Drug	NM_001037747.1:1227
Psmb7	-0.046	0.167	-0.373	0.281	0.969	0.772	1.21	0.784	0.996	lm.nb	Cytoplasm, Endopeptidase Activity, Nucleus, Peptidase Activity, Proteasome Complex, Proteolysis	NM_011187.1:184
Nox1	0.0696	0.252	-0.425	0.564	1.05	0.745	1.48	0.784	0.996	lm.nb	Angiogenesis, Cell Junction, Cell Migration, Cell Projection, Cytoplasm, Endosome, Integral To Membrane, Membrane, Plasma Membrane, Positive Regulation Of Cell Proliferation, Response To Stress, Signal Transduction, Transport	NM_172203.1:475
H2-Ab1	0.0921	0.34	-0.575	0.759	1.07	0.671	1.69	0.789	0.996	lm.nb	Cell Surface, External Side Of Plasma Membrane, Golgi Apparatus, Immune Response, Integral To Membrane, Membrane, Plasma Membrane, Protein Heterodimerization Activity	NM_207105.2:164
Tbk1	0.0309	0.115	-0.194	0.256	1.02	0.874	1.19	0.79	0.996	lm.nb	Cytoplasm, Innate Immune Response, Kinase Activity, Nucleotide Binding, Phosphorylation, Positive Regulation Of Transcription From Rna Polymerase Ii Promoter, Protein Amino Acid Phosphorylation, Protein Kinase Activity, Protein Serine Threonine Kinase Activity, Response To Virus	NM_019786.4:440
Maf	-0.0778	0.29	-0.645	0.49	0.947	0.639	1.4	0.79	0.996	lm.nb	Cytokine Production, Cytoplasm, Negative Regulation Of Transcription From Rna Polymerase Ii Promoter, Nucleus, Positive Regulation Of Transcription From Rna Polymerase Ii Promoter, Protein Homodimerization Activity, Regulation Of Transcriptiondna Dependent, Transcription Dna Dependent	NM_001025577.2:43
Crlf2	-0.0933	0.351	-0.781	0.594	0.937	0.582	1.51	0.792	0.996	lm.nb	Cytokine Activity, Extracellular Region, Integral To Membrane, Membrane, Plasma Membrane, Receptor Activity	NM_001164735.1:1225
Ptpn22	-0.0977	0.369	-0.82	0.625	0.935	0.566	1.54	0.793	0.996	lm.nb	Cytoplasm, Dephosphorylation, Nucleus, Perinuclear Region Of Cytoplasm, T Cell Differentiation	NM_008979.1:1203
Ptprc	0.12	0.452	-0.767	1.01	1.09	0.588	2.01	0.793	0.996	lm.nb	Activation Of Mapk Activity, B Cell Differentiation, Cell Surface, Defense Response To Virus, Dephosphorylation, External Side Of Plasma Membrane, Focal Adhesion, Integral To Membrane, Integral To Plasma Membrane, Membrane, Plasma Membrane, Positive Regulation Of T Cell Proliferation, T Cell Differentiation, T Cell Proliferation	NM_011210.3:2320
Ikzf1	-0.152	0.574	-1.28	0.973	0.9	0.413	1.96	0.793	0.996	lm.nb	B Cell Differentiation, Hemopoiesis, Negative Regulation Of Transcription Dna Dependent, Nucleus, Positive Regulation Of Transcription From Rna Polymerase Ii Promoter, Positive Regulation Of Transcriptiondna Dependent, Regulation Of Transcriptiondna Dependent, T Cell Differentiation, Transcription Factor Complex	NM_001025597.1:4420
Tgfb1	0.0533	0.202	-0.342	0.449	1.04	0.789	1.36	0.793	0.996	lm.nb	Axon, Cell Soma, Cell Surface, Cytoplasm, Extracellular Matrix, Extracellular Region, Extracellular Space, Nucleus, Positive Regulation Of Cell Proliferation, Positive Regulation Of Transcriptiondna Dependent, Secretory Granule	NM_011577.1:1470
Relb	0.0481	0.182	-0.308	0.405	1.03	0.808	1.32	0.793	0.996	lm.nb	Cytoplasm, Cytoskeleton, Cytosol, Dna Binding, Nucleus, Regulation Of Transcriptiondna Dependent, Transcription Dna Dependent, Transcription Factor Activity	NM_009046.2:2013
Mmp11	-0.109	0.414	-0.92	0.702	0.927	0.529	1.63	0.794	0.996	lm.nb		XM_006513318.2:1348
Ahr	-0.0291	0.112	-0.249	0.19	0.98	0.842	1.14	0.797	0.996	lm.nb	B Cell Differentiation, Cytoplasm, Cytosol, Nucleus, Positive Regulation Of Transcriptiondna Dependent, Regulation Of Gene Expression, Regulation Of Transcription From Rna Polymerase Ii Promoter, Response To Stress, Response To Toxin, Signal Transduction, Transcription Dna Dependent, Transcription Factor Complex	NM_013464.4:1327
Cdkn1a	-0.0654	0.252	-0.559	0.428	0.956	0.679	1.35	0.797	0.996	lm.nb	Cytoplasm, Cytosol, Negative Regulation Of Apoptosis, Negative Regulation Of Cell Proliferation, Nucleus	NM_007669.4:1670
Il6ra	0.0607	0.235	-0.399	0.521	1.04	0.758	1.43	0.798	0.996	lm.nb	Apical Plasma Membrane, Cell Surface, Cytokine And Chemokine Mediated Signaling Pathway, Extracellular Region, Extracellular Space, Integral To Membrane, Membrane, Positive Regulation Of Cell Proliferation, Positive Regulation Of Peptidyl Tyrosine Phosphorylation, Protein Homodimerization Activity	NM_010559.2:2825
Timp2	0.0643	0.251	-0.428	0.556	1.05	0.744	1.47	0.8	0.996	lm.nb		NM_011594.3:655
Cdh5	0.0542	0.212	-0.361	0.47	1.04	0.779	1.38	0.8	0.996	lm.nb	Calcium Ion Binding, Cell Cell Adhesion, Cell Junction, Integral To Membrane, Membrane, Negative Regulation Of Cell Proliferation, Plasma Membrane, Receptor Binding	NM_009868.3:1615
Jak1	0.0236	0.0926	-0.158	0.205	1.02	0.896	1.15	0.801	0.996	lm.nb	Cytokine And Chemokine Mediated Signaling Pathway, Cytoplasm, Kinase Activity, Nucleotide Binding, Nucleus, Peptidyl Tyrosine Phosphorylation, Phosphorylation, Protein Amino Acid Autophosphorylation, Protein Kinase Cascade	NM_146145.2:4080
Ifngr2	0.0275	0.108	-0.185	0.24	1.02	0.88	1.18	0.801	0.996	lm.nb	Endoplasmic Reticulum, Plasma Membrane, Receptor Activity	NM_008338.3:797
Il15ra	0.0605	0.24	-0.41	0.531	1.04	0.753	1.44	0.803	0.996	lm.nb	Endoplasmic Reticulum, Extracellular Region, Golgi Apparatus, Integral To Membrane, Membrane, Nucleus, Plasma Membrane, Receptor Activity	NM_008358.2:800
Il22ra2	0.187	0.744	-1.27	1.65	1.14	0.414	3.13	0.803	0.996	lm.nb	Cytokine And Chemokine Mediated Signaling Pathway, Cytosol, Extracellular Region, Receptor Activity	NM_178258.5:20
Lck	0.0738	0.294	-0.503	0.651	1.05	0.705	1.57	0.804	0.996	lm.nb	Cell Surface Receptor Linked Signal Transduction Go 0007166, Cytoplasm, Dephosphorylation, Golgi Apparatus, Lipid Raft, Membrane, Peptidyl Tyrosine Phosphorylation, Plasma Membrane, Positive Regulation Of T Cell Activation, Protein Amino Acid Autophosphorylation, Protein Amino Acid Phosphorylation, T Cell Differentiation	NM_010693.2:1180
Cd4	0.09	0.363	-0.621	0.801	1.06	0.65	1.74	0.806	0.996	lm.nb	Cell Surface, Cell Surface Receptor Linked Signal Transduction Go 0007166, Cytokine Production, Endoplasmic Reticulum Membrane, External Side Of Plasma Membrane, Immune Response, Integral To Membrane, Lipid Raft, Membrane, Plasma Membrane, T Cell Differentiation	NM_013488.2:950
Ctss	0.0677	0.274	-0.469	0.604	1.05	0.722	1.52	0.807	0.996	lm.nb	Cell Surface, Cysteine Type Endopeptidase Activity, Cysteine Type Peptidase Activity, Lysosome, Membrane, Peptidase Activity, Proteolysis	NM_021281.2:740
Ctnnb1	0.0279	0.114	-0.196	0.251	1.02	0.873	1.19	0.808	0.996	lm.nb	Apical Part Of Cell, Basolateral Plasma Membrane, Cell Junction, Centrosome, Cytoplasm, Cytoskeleton, Cytosol, Membrane, Membrane Fraction, Nucleus, Perinuclear Region Of Cytoplasm, Protein Complex, Transcription Factor Complex	NM_007614.2:2975
Il16	0.101	0.414	-0.711	0.913	1.07	0.611	1.88	0.809	0.996	lm.nb	Cytokine Activity, Cytoplasm, Extracellular Region, Extracellular Space, Nucleus, Plasma Membrane, Regulation Of Transcriptiondna Dependent, Transcription Dna Dependent	NM_010551.3:3095
Cd81	0.0394	0.162	-0.279	0.358	1.03	0.824	1.28	0.81	0.996	lm.nb	Activation Of Mapk Activity, Apical Plasma Membrane, Immunological Synapse, Integral To Membrane, Integral To Plasma Membrane, Membrane, Positive Regulation Of Cell Proliferation, Positive Regulation Of Peptidyl Tyrosine Phosphorylation, Regulation Of Cell Proliferation	NM_133655.2:575
Icam2	0.0417	0.172	-0.295	0.378	1.03	0.815	1.3	0.81	0.996	lm.nb	Cell Cell Adhesion, Integral To Membrane, Integral To Plasma Membrane, Integrin Binding, Membrane, Plasma Membrane	NM_010494.1:375
App	0.0257	0.106	-0.183	0.234	1.02	0.881	1.18	0.811	0.996	lm.nb	Apical Part Of Cell, Axon, Cell Surface, Cytoplasm, Cytoplasmic Vesicle, Golgi Apparatus, Integral To Membrane, Membrane, Membrane Fraction, Neurite Development, Neuron Projection, Perinuclear Region Of Cytoplasm, Plasma Membrane, Positive Regulation Of Transcription From Rna Polymerase Ii Promoter	NM_007471.2:511
Il2rb	-0.0808	0.337	-0.741	0.58	0.946	0.598	1.49	0.812	0.996	lm.nb	Cell Surface, Cytokine And Chemokine Mediated Signaling Pathway, External Side Of Plasma Membrane, Hematopoietin Interferon Classd200 Domain Cytokine Receptor Activity, Integral To Membrane, Membrane, Receptor Activity	NM_008368.3:2365
Bcl2	0.0646	0.272	-0.469	0.598	1.05	0.722	1.51	0.814	0.996	lm.nb	Cytoplasm, Cytosol, Endoplasmic Reticulum, Endoplasmic Reticulum Membrane, Hemopoiesis, Membrane, Membrane Fraction, Microsome, Mitochondrion, Negative Regulation Of Apoptosis, Nucleus	NM_009741.3:1844
Mmp23	-0.071	0.301	-0.662	0.52	0.952	0.632	1.43	0.815	0.996	lm.nb		NM_011985.3:935
Ncf4	-0.115	0.492	-1.08	0.849	0.923	0.473	1.8	0.816	0.996	lm.nb	Cytoplasm, Cytosol, Membrane	NM_008677.2:741
Ifnar1	-0.0207	0.0884	-0.194	0.153	0.986	0.874	1.11	0.817	0.996	lm.nb	Defense Response To Virus, Integral To Membrane, Membrane, Receptor Activity, T Cell Activation	NM_010508.1:1195
Nfkb1	0.0213	0.0913	-0.158	0.2	1.01	0.896	1.15	0.817	0.996	lm.nb	Cytoplasm, Cytosol, Mitochondrion, Negative Regulation Of Transcription Dna Dependent, Nucleus, Positive Regulation Of Transcription From Rna Polymerase Ii Promoter, Positive Regulation Of Transcriptiondna Dependent, Protein Complex, Signal Transduction, Transcription Dna Dependent	NM_008689.2:2125
Litaf	0.0655	0.285	-0.494	0.625	1.05	0.71	1.54	0.82	0.996	lm.nb	Apoptosis Go, Golgi Apparatus, Lysosome, Membrane, Positive Regulation Of I Kappab Kinase Nf Kappab Cascade, Regulation Of Transcriptiondna Dependent, Signal Transduction, Transcription Dna Dependent	NM_019980.1:1100
Fkbp5	-0.0569	0.249	-0.544	0.431	0.961	0.686	1.35	0.821	0.996	lm.nb	Cytoplasm, Membrane, Nucleus	NM_010220.3:2125
Tgfb2	-0.0995	0.438	-0.958	0.759	0.933	0.515	1.69	0.822	0.996	lm.nb	Axon, Basement Membrane, Cell Soma, Cell Surface, Cytoplasm, Extracellular Matrix, Extracellular Region, Extracellular Space, Hemopoiesis, Negative Regulation Of Apoptosis, Positive Regulation Of Cell Proliferation, Secretory Granule	NM_009367.1:1685
Ptpn6	0.0568	0.252	-0.438	0.551	1.04	0.738	1.47	0.824	0.996	lm.nb	Cell Proliferation Go 0008283, Cytokine And Chemokine Mediated Signaling Pathway, Cytoplasm, Dephosphorylation, Nucleus, Peptidyl Tyrosine Phosphorylation, Positive Regulation Of Cell Proliferation	NM_013545.2:1691
Tap1	0.067	0.299	-0.52	0.654	1.05	0.698	1.57	0.825	0.996	lm.nb	Atpase Activity, Defense Response, Endoplasmic Reticulum, Integral To Membrane, Membrane, Microsome, Mitochondrion, Nucleoside Triphosphatase Activity, Nucleotide Binding, Plasma Membrane, Protein Heterodimerization Activity, Protein Homodimerization Activity, Transport	NM_001161730.1:856
Ltb4r2	0.0863	0.389	-0.676	0.848	1.06	0.626	1.8	0.826	0.996	lm.nb	G Protein Coupled Receptor Activity, G Protein Coupled Receptor Protein Signaling Pathway, Integral To Membrane, Membrane, Membrane Fraction, Plasma Membrane, Receptor Activity, Signal Transduction	NM_020490.2:788
Src	-0.0268	0.125	-0.272	0.218	0.982	0.828	1.16	0.831	0.996	lm.nb	Cytoplasm, Cytoskeleton, Membrane, Mitochondrion, Negative Regulation Of Transcription Dna Dependent, Nucleus, Plasma Membrane, Positive Regulation Of Cytokine Secretion, Positive Regulation Of Map Kinase Activity, Positive Regulation Of Transcriptiondna Dependent, Protein Amino Acid Autophosphorylation	NM_001025395.2:968
Arhgdib	-0.0909	0.424	-0.922	0.74	0.939	0.528	1.67	0.832	0.996	lm.nb	Cytoplasm, Regulation Of Catalytic Activity	NM_007486.4:280
Cd86	-0.0696	0.326	-0.708	0.569	0.953	0.612	1.48	0.832	0.996	lm.nb	B Cell Activation, Defense Response To Virus, External Side Of Plasma Membrane, Integral To Membrane, Membrane, Plasma Membrane, Positive Regulation Of T Cell Proliferation, Receptor Activity, Receptor Binding, T Cell Activation	NM_019388.3:251
Gpr183	0.114	0.539	-0.943	1.17	1.08	0.52	2.25	0.833	0.996	lm.nb	G Protein Coupled Receptor Activity, G Protein Coupled Receptor Protein Signaling Pathway, Humoral Immune Response, Integral To Membrane, Membrane, Plasma Membrane, Receptor Activity, Signal Transduction	NM_183031.2:238
Il7	-0.0481	0.227	-0.493	0.397	0.967	0.71	1.32	0.834	0.996	lm.nb	Anti Apoptosis, Cytokine Activity, Extracellular Region, Extracellular Space, Growth Factor Activity, Hematopoietin Interferon Classd200 Domain Cytokine Receptor Binding, Immune Response, Negative Regulation Of Apoptosis, Regulation Of Gene Expression	NM_008371.2:1055
Npc1	0.0466	0.222	-0.389	0.482	1.03	0.764	1.4	0.835	0.996	lm.nb	Endoplasmic Reticulum, Endosome, Golgi Apparatus, Integral To Plasma Membrane, Lipid Raft, Lysosome, Membrane Fraction, Perinuclear Region Of Cytoplasm, Plasma Membrane, Response To Drug, Vesicle	NM_008720.2:2645
C4bp	-0.0977	0.467	-1.01	0.818	0.935	0.495	1.76	0.836	0.996	lm.nb	Cytoplasm, Extracellular Region, Innate Immune Response	NM_007576.3:580
H2-Eb1	0.0777	0.374	-0.655	0.81	1.06	0.635	1.75	0.837	0.996	lm.nb	External Side Of Plasma Membrane, Immune Response, Integral To Membrane, Membrane	NM_010382.2:935
Hfe	0.0785	0.389	-0.684	0.841	1.06	0.622	1.79	0.841	0.996	lm.nb	Apical Part Of Cell, Cytoplasmic Vesicle, Immune Response, Integral To Membrane, Membrane, Perinuclear Region Of Cytoplasm	NM_010424.4:1505
Clu	-0.139	0.701	-1.51	1.24	0.908	0.35	2.35	0.844	0.996	lm.nb	Cytoplasm, Cytoplasmic Vesicle, Endoplasmic Reticulum, Extracellular Region, Extracellular Space, Membrane, Mitochondrion, Negative Regulation Of Apoptosis, Neuron Projection, Nucleus, Perinuclear Region Of Cytoplasm, Positive Regulation Of Cell Differentiation, Positive Regulation Of Cell Proliferation	NM_013492.2:354
Cd40	0.0778	0.395	-0.697	0.853	1.06	0.617	1.81	0.845	0.996	lm.nb	Activation Of Nf Kappab Transcription Factor, Cell Surface, Defense Response To Virus, External Side Of Plasma Membrane, Extracellular Region, Extracellular Space, Inflammatory Response, Integral To Membrane, Membrane, Plasma Membrane, Positive Regulation Of Map Kinase Activity, Positive Regulation Of Transcription From Rna Polymerase Ii Promoter	NM_011611.2:1425
Cd244	-0.0603	0.309	-0.665	0.545	0.959	0.631	1.46	0.846	0.996	lm.nb		NM_018729.2:262
Clec5a	0.0802	0.412	-0.727	0.887	1.06	0.604	1.85	0.847	0.996	lm.nb	Anti Apoptosis, Cell Surface, Innate Immune Response, Integral To Membrane, Membrane, Plasma Membrane, Positive Regulation Of Cytokine Secretion, Response To Virus, Sugar Binding	NM_001038604.1:605
Xcr1	0.0934	0.484	-0.855	1.04	1.07	0.553	2.06	0.848	0.996	lm.nb	G Protein Coupled Receptor Activity, G Protein Coupled Receptor Protein Signaling Pathway, Integral To Membrane, Membrane, Plasma Membrane, Receptor Activity, Signal Transduction	NM_011798.4:350
Gpi1	0.0437	0.232	-0.41	0.498	1.03	0.752	1.41	0.852	0.996	lm.nb	Angiogenesis, Cytokine Activity, Cytoplasm, Cytosol, Extracellular Region, Extracellular Space, Growth Factor Activity, Nucleus, Plasma Membrane, Soluble Fraction	NM_008155.3:2675
Ikbkap	-0.0199	0.106	-0.227	0.187	0.986	0.854	1.14	0.852	0.996	lm.nb	Atp Binding, Cytoplasm, Nucleolus, Nucleus, Protein Kinase Activity, Regulation Of Catalytic Activity, Regulation Of Transcription From Rna Polymerase Ii Promoter, Regulation Of Transcriptiondna Dependent, Transcription Dna Dependent	NM_026079.3:38
Csf3r	0.0966	0.518	-0.918	1.11	1.07	0.529	2.16	0.853	0.996	lm.nb	Cytokine And Chemokine Mediated Signaling Pathway, Hematopoietin Interferon Classd200 Domain Cytokine Receptor Activity, Integral To Membrane, Membrane, Receptor Activity	NM_001252651.1:1294
Ctla4	0.13	0.701	-1.24	1.5	1.09	0.423	2.84	0.854	0.996	lm.nb		NM_009843.3:1475
Itga5	0.0851	0.458	-0.813	0.983	1.06	0.569	1.98	0.854	0.996	lm.nb	Cell Surface, Cytoplasm, External Side Of Plasma Membrane, Heterophilic Cell Adhesion, Integral To Membrane, Integrin Binding, Integrin Complex, Membrane, Positive Regulation Of Cell Migration, Positive Regulation Of Peptidyl Tyrosine Phosphorylation, Receptor Activity	NM_010577.3:2446
Timp3	-0.0513	0.276	-0.593	0.49	0.965	0.663	1.4	0.854	0.996	lm.nb		NM_011595.2:2460
Tnfsf11	-0.143	0.78	-1.67	1.39	0.905	0.314	2.61	0.855	0.996	lm.nb	Activation Of Jnk Activity, Activation Of Nf Kappab Transcription Factor, Cytoplasm, Extracellular Region, Extracellular Space, Integral To Membrane, Membrane, Plasma Membrane, Positive Regulation Of I Kappab Kinase Nf Kappab Cascade, Positive Regulation Of Transcription From Rna Polymerase Ii Promoter	NM_011613.3:615
Il13ra1	-0.0277	0.151	-0.325	0.269	0.981	0.799	1.2	0.856	0.996	lm.nb	Cytokine And Chemokine Mediated Signaling Pathway, Hematopoietin Interferon Classd200 Domain Cytokine Receptor Activity, Integral To Membrane, Membrane, Receptor Activity	NM_133990.4:845
Jak3	0.0445	0.245	-0.435	0.524	1.03	0.74	1.44	0.857	0.996	lm.nb	B Cell Differentiation, Cytoplasm, Cytoskeleton, Membrane, Positive Regulation Of Immune Response, Positive Regulation Of T Cell Proliferation, Positive Regulation Of Transcription From Rna Polymerase Ii Promoter, Protein Amino Acid Autophosphorylation, Protein Kinase Cascade	NM_010589.5:145
Cybb	0.0618	0.345	-0.615	0.738	1.04	0.653	1.67	0.859	0.996	lm.nb	Cell Soma, Cytoplasm, Dendrite, Endoplasmic Reticulum, Golgi Apparatus, Innate Immune Response, Integral To Membrane, Integral To Plasma Membrane, Membrane, Mitochondrion, Plasma Membrane, Protein Heterodimerization Activity, Response To Drug, Transport	NM_007807.2:1535
Mmp17	0.0781	0.449	-0.801	0.958	1.06	0.574	1.94	0.863	0.996	lm.nb		NM_011846.4:3232
Ms4a1	-0.165	0.952	-2.03	1.7	0.892	0.245	3.25	0.864	0.996	lm.nb	B Cell Activation, External Side Of Plasma Membrane, Integral To Membrane, Membrane, Nucleolus	NM_007641.5:166
Ciita	0.0877	0.507	-0.907	1.08	1.06	0.533	2.12	0.864	0.996	lm.nb	Negative Regulation Of Transcription Dna Dependent, Negative Regulation Of Transcription From Rna Polymerase Ii Promoter, Nucleotide Binding, Nucleus, Positive Regulation Of Transcription From Rna Polymerase Ii Promoter, Positive Regulation Of Transcriptiondna Dependent, Regulation Of Transcriptiondna Dependent, Transcription Dna Dependent	NM_007575.2:3988
Cd48	-0.0729	0.426	-0.908	0.762	0.951	0.533	1.7	0.865	0.996	lm.nb	Anchored To Membrane, External Side Of Plasma Membrane, Integral To Membrane, Lipid Raft, Membrane, Plasma Membrane, Protein Complex, Receptor Activity, Signal Transduction, T Cell Activation	NM_007649.4:30
Itgax	0.0455	0.267	-0.479	0.57	1.03	0.718	1.48	0.866	0.996	lm.nb	Defense Response To Virus, External Side Of Plasma Membrane, Integral To Membrane, Integrin Complex, Membrane, Receptor Activity	NM_021334.2:3773
Il7r	0.0745	0.439	-0.786	0.935	1.05	0.58	1.91	0.866	0.996	lm.nb	Cytokine And Chemokine Mediated Signaling Pathway, External Side Of Plasma Membrane, Hematopoietin Interferon Classd200 Domain Cytokine Receptor Activity, Integral To Membrane, Membrane, Receptor Activity, T Cell Differentiation	NM_008372.3:1020
Smad3	0.0266	0.16	-0.286	0.339	1.02	0.82	1.27	0.869	0.996	lm.nb	Cytoplasm, Negative Regulation Of Apoptosis, Nucleus, Plasma Membrane, Positive Regulation Of Transcription From Rna Polymerase Ii Promoter, Positive Regulation Of Transcriptiondna Dependent, Protein Complex, Receptor Complex, Transcription Factor Complex	NM_016769.3:1845
Il21r	-0.149	0.894	-1.9	1.6	0.902	0.268	3.04	0.869	0.996	lm.nb	Hematopoietin Interferon Classd200 Domain Cytokine Receptor Activity, Integral To Membrane, Membrane, Receptor Activity, Transmembrane Receptor Activity	NM_021887.1:619
Tigit	-0.0756	0.457	-0.971	0.819	0.949	0.51	1.76	0.87	0.996	lm.nb	Cell Surface	NM_001146325.1:730
Prdm1	0.0708	0.428	-0.768	0.909	1.05	0.587	1.88	0.87	0.996	lm.nb	Cytoplasm, Dna Binding, Multicellular Organismal Development, Negative Regulation Of Transcription From Rna Polymerase Ii Promoter, Nucleus, Regulation Of Transcriptiondna Dependent, Sequence Specific Dna Binding, Transcription Dna Dependent, Zinc Ion Binding	NM_007548.3:1440
Serping1	-0.0576	0.35	-0.743	0.628	0.961	0.598	1.55	0.87	0.996	lm.nb	Extracellular Region, Extracellular Space, Innate Immune Response	NM_009776.3:1480
Ly86	0.0576	0.351	-0.63	0.746	1.04	0.646	1.68	0.871	0.996	lm.nb	Extracellular Region, Inflammatory Response, Innate Immune Response	NM_010745.2:725
Ikbkb	-0.0191	0.117	-0.248	0.21	0.987	0.842	1.16	0.871	0.996	lm.nb	Activation Of Nf Kappab Transcription Factor, Cytoplasm, Kinase Activity, Membrane, Microsome, Nucleotide Binding, Nucleus, Phosphorylation, Protein Amino Acid Phosphorylation, Protein Kinase Activity, Protein Serine Threonine Kinase Activity	NM_010546.2:4280
Mapk11	-0.0644	0.395	-0.839	0.71	0.956	0.559	1.64	0.872	0.996	lm.nb	Cytoplasm, Kinase Activity, Nucleotide Binding, Nucleus, Phosphorylation, Protein Amino Acid Phosphorylation, Protein Kinase Activity, Protein Kinase Cascade, Regulation Of Transcriptiondna Dependent, Response To Stress, Soluble Fraction, Transcription Dna Dependent	NM_011161.5:2107
Bst2	0.0396	0.243	-0.437	0.516	1.03	0.739	1.43	0.872	0.996	lm.nb	Anchored To Membrane, Apical Plasma Membrane, Defense Response To Virus, Golgi Apparatus, Innate Immune Response, Integral To Membrane, Membrane, Plasma Membrane, Positive Regulation Of I Kappab Kinase Nf Kappab Cascade, Protein Homodimerization Activity, Signal Transduction	NM_198095.2:468
Il6	0.0601	0.37	-0.666	0.786	1.04	0.63	1.72	0.872	0.996	lm.nb	External Side Of Plasma Membrane, Extracellular Region, Extracellular Space, Negative Regulation Of Apoptosis, Neurite Development, Positive Regulation Of Cell Proliferation, Positive Regulation Of Transcription From Rna Polymerase Ii Promoter, Positive Regulation Of Transcriptiondna Dependent	NM_031168.1:40
Mme	-0.0973	0.604	-1.28	1.09	0.935	0.411	2.12	0.873	0.996	lm.nb	Axon, Cytoplasm, Dendrite, Endopeptidase Activity, Integral To Membrane, Membrane, Membrane Fraction, Peptidase Activity, Plasma Membrane, Proteolysis, Zinc Ion Binding	NM_008604.3:285
Il6st	-0.0265	0.165	-0.351	0.298	0.982	0.784	1.23	0.874	0.996	lm.nb	Cell Soma, Cytokine And Chemokine Mediated Signaling Pathway, Dendrite, External Side Of Plasma Membrane, Extracellular Space, Positive Regulation Of Cell Proliferation, Positive Regulation Of T Cell Proliferation, Protein Heterodimerization Activity, Signal Transduction	NM_010560.2:2325
Fcgr1	0.0576	0.363	-0.653	0.769	1.04	0.636	1.7	0.875	0.996	lm.nb	Cell Surface Receptor Linked Signal Transduction Go 0007166, Defense Response To Bacterium, External Side Of Plasma Membrane, Innate Immune Response, Integral To Membrane, Membrane, Plasma Membrane, Receptor Activity, Receptor Mediated Endocytosis, Regulation Of Immune Response, Response To Bacterium	NM_010186.5:185
Cd97	0.0402	0.262	-0.473	0.553	1.03	0.721	1.47	0.879	0.996	lm.nb	Calcium Ion Binding, Cell Surface Receptor Linked Signal Transduction Go 0007166, G Protein Coupled Receptor Activity, G Protein Coupled Receptor Protein Signaling Pathway, Integral To Membrane, Membrane, Plasma Membrane, Receptor Activity, Signal Transduction, Transmembrane Receptor Activity	NM_011925.1:1975
H2-DMb2	0.118	0.767	-1.39	1.62	1.08	0.383	3.08	0.879	0.996	lm.nb	Integral To Membrane, Late Endosome, Lysosome, Membrane	NM_010388.4:195
Thy1	0.0395	0.259	-0.468	0.547	1.03	0.723	1.46	0.88	0.996	lm.nb	Anchored To Membrane, Angiogenesis, Cell Cell Adhesion, Cell Surface, Cytosol, Dendrite, Endoplasmic Reticulum, External Side Of Plasma Membrane, Lipid Raft, Membrane, Plasma Membrane, Positive Regulation Of T Cell Activation	NM_009382.3:425
Ccl5	0.0509	0.338	-0.612	0.714	1.04	0.654	1.64	0.881	0.996	lm.nb	Cell Cell Signaling, Cytoplasm, Extracellular Region, Extracellular Space, Immune Response, Inflammatory Response, Positive Regulation Of T Cell Proliferation, Response To Toxin, Soluble Fraction	NM_013653.1:165
Ptgs2	0.0354	0.237	-0.43	0.501	1.02	0.742	1.41	0.883	0.996	lm.nb	Angiogenesis, Cytoplasm, Endoplasmic Reticulum, Inflammatory Response, Membrane, Neuron Projection, Nucleus, Positive Regulation Of Cell Proliferation, Protein Complex	NM_011198.3:675
Irf5	-0.0497	0.339	-0.714	0.615	0.966	0.609	1.53	0.884	0.996	lm.nb	Dna Binding, Nucleus, Regulation Of Transcriptiondna Dependent, Transcription Dna Dependent, Transcription Factor Activity	NM_012057.3:1826
Tnfrsf13b	-0.0827	0.579	-1.22	1.05	0.944	0.43	2.07	0.887	0.996	lm.nb	External Side Of Plasma Membrane, Integral To Membrane, Integral To Plasma Membrane, Membrane, Receptor Activity	NM_021349.1:340
Il1b	-0.0768	0.541	-1.14	0.984	0.948	0.455	1.98	0.888	0.996	lm.nb	Activation Of Mapk Activity, Activation Of Nf Kappab Transcription Factor, Extracellular Region, Extracellular Space, Inflammatory Response, Positive Regulation Of I Kappab Kinase Nf Kappab Cascade, Positive Regulation Of T Cell Proliferation, Positive Regulation Of Transcription From Rna Polymerase Ii Promoter, Secretory Granule, Vesicle	NM_008361.3:1120
Itgal	0.0662	0.471	-0.857	0.99	1.05	0.552	1.99	0.889	0.996	lm.nb	Cell Cell Adhesion, Cell Surface, Cell Surface Receptor Linked Signal Transduction Go 0007166, External Side Of Plasma Membrane, Heterophilic Cell Adhesion, Immunological Synapse, Integral To Membrane, Integrin Complex, Membrane, Positive Regulation Of T Cell Proliferation, Protein Complex Binding, Receptor Activity	NM_008400.2:950
Lilrb3	0.0464	0.342	-0.624	0.717	1.03	0.649	1.64	0.893	0.996	lm.nb	Cytokine And Chemokine Mediated Signaling Pathway, Integral To Membrane, Membrane, Plasma Membrane	NM_011095.2:2040
Abcf1	0.0117	0.0889	-0.163	0.186	1.01	0.893	1.14	0.896	0.996	lm.nb	Atp Binding, Atpase Activity, Cytoplasm, Nucleoside Triphosphatase Activity, Nucleotide Binding, Nucleus	NM_013854.1:875
Ccr6	0.125	0.952	-1.74	1.99	1.09	0.299	3.98	0.896	0.996	lm.nb	G Protein Coupled Receptor Activity, G Protein Coupled Receptor Protein Signaling Pathway, Integral To Membrane, Membrane, Plasma Membrane, Receptor Activity, Signal Transduction	NM_001190333.1:660
Cd109	0.0415	0.32	-0.585	0.668	1.03	0.667	1.59	0.898	0.996	lm.nb	Anchored To Membrane, Extracellular Region, Extracellular Space, Membrane, Plasma Membrane	NM_153098.3:2720
Gata3	0.05	0.391	-0.716	0.816	1.04	0.609	1.76	0.899	0.996	lm.nb	Nervous System Development, Nuclear Chromatin, Nucleolus, Nucleus, Positive Regulation Of Cell Differentiation, Positive Regulation Of Transcription From Rna Polymerase Ii Promoter, Positive Regulation Of Transcriptiondna Dependent, Signal Transduction	NM_008091.3:1943
Tlr9	0.0536	0.426	-0.781	0.889	1.04	0.582	1.85	0.901	0.996	lm.nb	Activation Of Nf Kappab Transcription Factor, Apical Plasma Membrane, Basolateral Plasma Membrane, Cytoplasm, Cytoplasmic Vesicle, Endoplasmic Reticulum, Endosome, Integral To Membrane, Lysosome, Membrane, Plasma Membrane, Positive Regulation Of Transcription From Rna Polymerase Ii Promoter, Response To Virus, Signal Transduction	NM_031178.2:1801
Tnfrsf11a	0.0215	0.172	-0.315	0.358	1.01	0.804	1.28	0.901	0.996	lm.nb	Activation Of Nf Kappab Transcription Factor, External Side Of Plasma Membrane, Integral To Membrane, Membrane, Multicellular Organismal Development, Receptor Activity, Transmembrane Receptor Activity	NM_009399.3:3870
Casp8	-0.0178	0.143	-0.298	0.263	0.988	0.813	1.2	0.902	0.996	lm.nb	Angiogenesis, Apoptosis Go, Centrosome, Cysteine Type Endopeptidase Activity, Cysteine Type Peptidase Activity, Cytoplasm, Cytosol, Heart Development, Identical Protein Binding, Induction Of Apoptosis By Extracellular Signals, Lipid Raft, Mitochondrion, Neuron Projection, Nucleus, Peptidase Activity, Protein Complex, Proteolysis, Regulation Of Apoptosis	NM_009812.2:1463
Ltb4r1	0.0322	0.259	-0.475	0.54	1.02	0.719	1.45	0.902	0.996	lm.nb	G Protein Coupled Receptor Activity, G Protein Coupled Receptor Protein Signaling Pathway, Integral To Membrane, Membrane, Plasma Membrane, Receptor Activity, Signal Transduction	NM_008519.2:125
Cd82	0.0256	0.209	-0.383	0.435	1.02	0.767	1.35	0.903	0.996	lm.nb	Integral To Membrane, Membrane	NM_001271430.1:186
Itgb2	-0.0343	0.288	-0.598	0.53	0.976	0.661	1.44	0.906	0.996	lm.nb	Activation Of Nf Kappab Transcription Factor, Cell Cell Adhesion, Cell Matrix Adhesion, Cell Surface, Integral To Membrane, Integrin Complex, Lipid Raft, Membrane, Membrane Fraction, Multicellular Organismal Development, Positive Regulation Of Angiogenesis	NM_008404.4:2542
Prkcd	0.0172	0.149	-0.275	0.309	1.01	0.827	1.24	0.909	0.996	lm.nb	Cytoplasm, Cytosol, Endoplasmic Reticulum, Membrane, Membrane Fraction, Mitochondrion, Nuclear Matrix, Nucleus, Plasma Membrane, Positive Regulation Of Map Kinase Activity, Protein Amino Acid Autophosphorylation	NM_011103.2:1265
C1ra	0.0302	0.264	-0.487	0.548	1.02	0.713	1.46	0.91	0.996	lm.nb	Calcium Ion Binding, Extracellular Region, Innate Immune Response, Peptidase Activity, Proteolysis, Serine Type Endopeptidase Activity, Serine Type Peptidase Activity	NM_023143.3:1923
Cd2	0.0727	0.666	-1.23	1.38	1.05	0.425	2.6	0.914	0.996	lm.nb	Cell Cell Adhesion, Cell Surface, External Side Of Plasma Membrane, Extracellular Region, Integral To Membrane, Lipid Raft, Membrane, Protein Complex, Protein Homodimerization Activity, Protein Kinase Binding, Receptor Activity, T Cell Activation	NM_013486.2:278
Pdcd1	-0.05	0.462	-0.956	0.856	0.966	0.515	1.81	0.915	0.996	lm.nb	Apoptosis Go, External Side Of Plasma Membrane, Integral To Membrane, Membrane	NM_008798.1:1134
Fcer1g	-0.0292	0.28	-0.577	0.519	0.98	0.67	1.43	0.918	0.996	lm.nb	Cell Surface Receptor Linked Signal Transduction Go 0007166, Defense Response To Bacterium, External Side Of Plasma Membrane, Integral To Membrane, Integral To Plasma Membrane, Lipid Raft, Membrane, Plasma Membrane, Positive Regulation Of Immune Response, Receptor Activity, Regulation Of Immune Response, Signal Transduction	NM_010185.4:264
Cd79b	0.0932	0.897	-1.66	1.85	1.07	0.316	3.61	0.918	0.996	lm.nb	Cell Surface Receptor Linked Signal Transduction Go 0007166, Cytoplasm, External Side Of Plasma Membrane, Golgi Apparatus, Integral To Membrane, Membrane, Nucleus, Plasma Membrane, Transmembrane Receptor Activity	NM_008339.2:330
Icos	-0.0617	0.594	-1.23	1.1	0.958	0.427	2.15	0.918	0.996	lm.nb	External Side Of Plasma Membrane, Integral To Membrane, Integral To Plasma Membrane, Membrane	NM_017480.1:142
Ptk2	0.012	0.116	-0.215	0.239	1.01	0.862	1.18	0.918	0.996	lm.nb	Apical Plasma Membrane, Basolateral Plasma Membrane, Cell Junction, Cytoplasm, Cytoskeleton, Cytosol, Focal Adhesion, Membrane, Negative Regulation Of Apoptosis, Nucleolus, Nucleus, Plasma Membrane, Positive Regulation Of Cell Proliferation, Protein Amino Acid Autophosphorylation	NM_007982.2:1060
Vcam1	0.0334	0.324	-0.601	0.668	1.02	0.659	1.59	0.919	0.996	lm.nb	Anchored To Membrane, Apical Part Of Cell, Cell Cell Adhesion, Cell Surface, External Side Of Plasma Membrane, Extracellular Space, Heart Development, Heterophilic Cell Adhesion, Integral To Membrane, Integrin Binding, Membrane, Plasma Membrane, Positive Regulation Of T Cell Proliferation	NM_011693.2:1440
C4a	0.0364	0.358	-0.666	0.739	1.03	0.63	1.67	0.92	0.996	lm.nb		NM_011413.2:56
Tnfrsf17	-0.045	0.458	-0.944	0.854	0.969	0.52	1.81	0.923	0.996	lm.nb	Integral To Membrane, Membrane, Receptor Activity	NM_011608.1:140
Irf4	-0.0456	0.472	-0.97	0.879	0.969	0.511	1.84	0.924	0.996	lm.nb	Cytoplasm, Dna Binding, Nucleus, Positive Regulation Of Transcription From Rna Polymerase Ii Promoter, Positive Regulation Of Transcriptiondna Dependent, Regulation Of Transcriptiondna Dependent, Transcription Dna Dependent, Transcription Factor Activity	NM_013674.1:1878
Mapkapk2	-0.0244	0.253	-0.52	0.471	0.983	0.697	1.39	0.924	0.996	lm.nb	Atp Binding, Cytoplasm, Inflammatory Response, Kinase Activity, Nucleotide Binding, Nucleus, Phosphorylation, Protein Amino Acid Phosphorylation, Protein Kinase Activity, Protein Serine Threonine Kinase Activity, Response To Dna Damage Stimulus, Response To Stress	NM_008551.1:1991
Cd274	0.0345	0.367	-0.685	0.754	1.02	0.622	1.69	0.926	0.996	lm.nb	External Side Of Plasma Membrane, Integral To Membrane, Membrane, Plasma Membrane, Receptor Activity	NM_021893.2:515
Psmb9	-0.0314	0.335	-0.688	0.626	0.978	0.621	1.54	0.926	0.996	lm.nb	Cytoplasm, Endopeptidase Activity, Nucleus, Peptidase Activity, Proteasome Complex, Proteolysis	NM_013585.2:540
Il2rg	0.0357	0.388	-0.725	0.796	1.03	0.605	1.74	0.927	0.996	lm.nb	Cell Surface, Cytokine And Chemokine Mediated Signaling Pathway, External Side Of Plasma Membrane, Hematopoietin Interferon Classd200 Domain Cytokine Receptor Activity, Integral To Membrane, Membrane, Receptor Activity, Regulation Of Gene Expression	NM_013563.3:1226
Pax5	0.0856	0.967	-1.81	1.98	1.06	0.285	3.95	0.93	0.996	lm.nb	Multicellular Organismal Development, Negative Regulation Of Transcription Dna Dependent, Nervous System Development, Nucleus, Organ Morphogenesis, Positive Regulation Of Transcription From Rna Polymerase Ii Promoter, Positive Regulation Of Transcriptiondna Dependent, Transcription Dna Dependent, Transcription Factor Complex	NM_008782.2:90
Irf8	0.0123	0.142	-0.266	0.291	1.01	0.832	1.22	0.931	0.996	lm.nb	Defense Response To Bacterium, Dna Binding, Immune Response, Myeloid Cell Differentiation, Nucleus, Positive Regulation Of Transcriptiondna Dependent, Regulation Of Transcriptiondna Dependent, Response To Bacterium, Transcription Dna Dependent, Transcription Factor Activity	NM_008320.3:2274
Tyrobp	-0.029	0.339	-0.694	0.636	0.98	0.618	1.55	0.932	0.996	lm.nb	Identical Protein Binding, Integral To Membrane, Kinase Activity, Membrane, Phosphorylation	NM_011662.2:130
H2-Aa	0.0336	0.397	-0.744	0.811	1.02	0.597	1.75	0.933	0.996	lm.nb	External Side Of Plasma Membrane, Immune Response, Integral To Membrane, Lysosome, Membrane, Plasma Membrane, Protein Heterodimerization Activity	NM_010378.2:450
Ccr3	-0.0414	0.501	-1.02	0.94	0.972	0.492	1.92	0.935	0.996	lm.nb	Endosome, Extracellular Space, G Protein Coupled Receptor Activity, G Protein Coupled Receptor Protein Signaling Pathway, Integral To Membrane, Membrane, Plasma Membrane, Positive Regulation Of Angiogenesis, Receptor Activity, Signal Transduction	NM_009914.4:2290
Entpd1	-0.0198	0.245	-0.5	0.461	0.986	0.707	1.38	0.936	0.996	lm.nb	Atp Binding, G Protein Coupled Receptor Protein Signaling Pathway, Integral To Membrane, Membrane, Nucleoside Triphosphatase Activity, Nucleotide Binding	NM_009848.3:170
Stat3	-0.00713	0.0889	-0.181	0.167	0.995	0.882	1.12	0.937	0.996	loglinear	Cytoplasm, Jak Stat Cascade, Nucleus, Plasma Membrane, Positive Regulation Of Transcription From Rna Polymerase Ii Promoter, Positive Regulation Of Transcriptiondna Dependent, Regulation Of Transcriptiondna Dependent, Signal Transduction, Transcription Dna Dependent	NM_213659.2:2130
Emr1	0.0377	0.472	-0.887	0.962	1.03	0.541	1.95	0.937	0.996	lm.nb	Calcium Ion Binding, Cell Surface Receptor Linked Signal Transduction Go 0007166, External Side Of Plasma Membrane, G Protein Coupled Receptor Activity, G Protein Coupled Receptor Protein Signaling Pathway, Integral To Membrane, Membrane, Plasma Membrane, Receptor Activity, Signal Transduction	NM_010130.1:995
Bcl3	0.0191	0.239	-0.449	0.487	1.01	0.733	1.4	0.937	0.996	lm.nb	Cytoplasm, Negative Regulation Of Apoptosis, Negative Regulation Of Transcription Dna Dependent, Nucleus, Positive Regulation Of Transcription From Rna Polymerase Ii Promoter, Positive Regulation Of Transcriptiondna Dependent, Protein Complex, Response To Virus, Transcription Dna Dependent	NM_033601.3:1620
Ltb	-0.0509	0.638	-1.3	1.2	0.965	0.406	2.3	0.937	0.996	lm.nb	Cytokine Activity, Extracellular Space, Immune Response, Integral To Membrane, Membrane, Plasma Membrane	NM_008518.2:163
Fcgr2b	-0.0267	0.337	-0.687	0.633	0.982	0.621	1.55	0.937	0.996	lm.nb	Cell Surface Receptor Linked Signal Transduction Go 0007166, Cytoplasm, Cytoskeleton, Defense Response, External Side Of Plasma Membrane, Extracellular Region, Immune Response, Integral To Membrane, Integral To Plasma Membrane, Membrane, Plasma Membrane, Receptor Activity, Response To Bacterium	NM_001077189.1:1225
Cfh	0.0181	0.23	-0.432	0.468	1.01	0.741	1.38	0.938	0.996	lm.nb	Cytoplasm, Extracellular Space, Heparin Binding, Nucleus, Plasma Membrane	NM_009888.3:807
Traf1	0.0341	0.434	-0.816	0.884	1.02	0.568	1.85	0.938	0.996	lm.nb	Activation Of Nf Kappab Transcription Factor, Apoptosis Go, Cytoplasm, Regulation Of Apoptosis, Signal Transduction, Zinc Ion Binding	NM_009421.3:1420
Cd74	0.0312	0.414	-0.781	0.843	1.02	0.582	1.79	0.94	0.996	lm.nb	Activation Of Mapk Activity, Cell Surface, Defense Response, Endoplasmic Reticulum, External Side Of Plasma Membrane, Golgi Apparatus, Integral To Membrane, Integral To Plasma Membrane, Late Endosome, Lysosome, Membrane, Negative Regulation Of Apoptosis, Plasma Membrane, Receptor Complex, Signal Transduction	NM_001042605.1:391
Icam1	-0.0404	0.541	-1.1	1.02	0.972	0.466	2.03	0.941	0.996	lm.nb	Activation Of Nf Kappab Transcription Factor, Cell Cell Adhesion, Cell Surface, External Side Of Plasma Membrane, Extracellular Space, Immunological Synapse, Integral To Membrane, Integrin Binding, Membrane, Plasma Membrane, Protein Complex Binding, Regulation Of Cell Adhesion, Regulation Of Cell Shape	NM_010493.2:2195
Klrk1	0.0214	0.31	-0.586	0.629	1.01	0.666	1.55	0.946	0.996	lm.nb	Cell Surface, External Side Of Plasma Membrane, Integral To Membrane, Membrane, Protein Homodimerization Activity, Receptor Activity, Sugar Binding	NM_001083322.1:144
Ccr9	0.0398	0.588	-1.11	1.19	1.03	0.463	2.28	0.946	0.996	lm.nb	G Protein Coupled Receptor Activity, G Protein Coupled Receptor Protein Signaling Pathway, Integral To Membrane, Membrane, Plasma Membrane, Receptor Activity, Signal Transduction	NM_009913.6:820
Ikzf3	0.0504	0.754	-1.43	1.53	1.04	0.372	2.89	0.947	0.996	lm.nb	B Cell Activation, Cytoplasm, Dna Binding, Nucleus, Protein Heterodimerization Activity, Protein Homodimerization Activity, Regulation Of Apoptosis, Regulation Of Transcriptiondna Dependent, Transcription Dna Dependent, Zinc Ion Binding	NM_011771.1:675
Klra6	0.0242	0.364	-0.688	0.737	1.02	0.621	1.67	0.947	0.996	lm.nb		NM_008464.2:880
Stat5b	-0.0107	0.162	-0.328	0.307	0.993	0.796	1.24	0.948	0.996	lm.nb	Cytoplasm, Cytosol, Jak Stat Cascade, Negative Regulation Of Apoptosis, Nucleus, Positive Regulation Of Cell Proliferation, Positive Regulation Of Transcription From Rna Polymerase Ii Promoter, Regulation Of Cell Adhesion, Regulation Of Transcription From Rna Polymerase Ii Promoter, Signal Transduction, Transcription Dna Dependent	NM_011489.3:4855
Pdcd1lg2	0.0447	0.682	-1.29	1.38	1.03	0.408	2.61	0.948	0.996	lm.nb	Integral To Membrane, Membrane, Plasma Membrane, Positive Regulation Of T Cell Proliferation, Receptor Activity	NM_021396.2:1870
Il18	-0.0218	0.334	-0.676	0.633	0.985	0.626	1.55	0.948	0.996	lm.nb	Angiogenesis, Apical Plasma Membrane, Cytokine Activity, Cytoplasm, Extracellular Region, Extracellular Space, Immune Response, Inflammatory Response, Regulation Of Cell Adhesion	NM_008360.1:270
Lilra5	0.0141	0.217	-0.411	0.439	1.01	0.752	1.36	0.949	0.996	lm.nb		NM_001081239.2:994
Tnfaip3	0.0141	0.226	-0.429	0.458	1.01	0.743	1.37	0.951	0.996	lm.nb	Anti Apoptosis, Apoptosis Go, Centrosome, Cysteine Type Peptidase Activity, Cytoplasm, Dna Binding, Nucleus, Peptidase Activity, Proteolysis, Ubiquitin Protein Ligase Activity, Zinc Ion Binding	NM_009397.2:232
Cd46	0.0199	0.322	-0.61	0.65	1.01	0.655	1.57	0.951	0.996	lm.nb	Basolateral Plasma Membrane, Cell Surface, Cytoplasm, Cytoplasmic Vesicle, Endopeptidase Activity, Extracellular Region, Golgi Apparatus, Integral To Membrane, Membrane, Proteolysis	NM_010778.3:115
Tgfb3	-0.0204	0.336	-0.679	0.638	0.986	0.625	1.56	0.952	0.996	lm.nb	Activation Of Mapk Activity, Cell Soma, Cell Surface, Cytoplasm, Extracellular Matrix, Extracellular Region, Extracellular Space, Nucleus, Organ Morphogenesis, Positive Regulation Of Transcription From Rna Polymerase Ii Promoter, Positive Regulation Of Transcriptiondna Dependent, Secretory Granule	NM_009368.2:2410
Mmp15	0.00712	0.118	-0.224	0.238	1	0.856	1.18	0.952	0.996	lm.nb		NM_008609.3:1765
Tgfbi	-0.0126	0.235	-0.474	0.449	0.991	0.72	1.37	0.958	0.996	lm.nb	Extracellular Region, Extracellular Space	NM_009369.4:1295
Irf7	0.0177	0.353	-0.674	0.709	1.01	0.627	1.63	0.96	0.996	lm.nb	Cytoplasm, Dna Binding, Nucleus, Positive Regulation Of Transcription From Rna Polymerase Ii Promoter, Regulation Of Transcriptiondna Dependent, Response To Virus, Transcription Dna Dependent, Transcription Factor Activity	NM_016850.2:705
Slamf7	0.0203	0.414	-0.79	0.831	1.01	0.578	1.78	0.961	0.996	lm.nb	Integral To Membrane, Membrane, Plasma Membrane, Receptor Activity	NM_144539.5:750
Tnfrsf4	0.0224	0.458	-0.874	0.919	1.02	0.546	1.89	0.961	0.996	lm.nb	Cell Surface, External Side Of Plasma Membrane, Inflammatory Response, Integral To Membrane, Membrane, Negative Regulation Of Transcription Dna Dependent, Plasma Membrane, Regulation Of Apoptosis, T Cell Proliferation	NM_011659.2:320
Ifngr1	0.00442	0.0949	-0.182	0.19	1	0.882	1.14	0.963	0.996	lm.nb	Dendrite, Endoplasmic Reticulum, Integral To Membrane, Membrane, Receptor Activity, Vesicle	NM_010511.2:985
Tnfsf12	0.0188	0.405	-0.775	0.813	1.01	0.584	1.76	0.963	0.996	lm.nb	Angiogenesis, Apoptosis Go, Cytokine Activity, Extracellular Region, Extracellular Space, Immune Response, Integral To Membrane, Membrane, Multicellular Organismal Development, Perinuclear Region Of Cytoplasm, Plasma Membrane	NM_011614.3:1215
Lta	0.0238	0.518	-0.991	1.04	1.02	0.503	2.05	0.964	0.996	lm.nb	Cell Proliferation Go 0008283, Cytokine Activity, Extracellular Region, Extracellular Space, Humoral Immune Response, Immune Response, Inflammatory Response, Membrane, Positive Regulation Of Cell Proliferation	NM_010735.1:1115
Il17ra	-0.0193	0.433	-0.868	0.829	0.987	0.548	1.78	0.965	0.996	lm.nb	Integral To Membrane, Membrane, Receptor Activity	NM_008359.1:312
Cd19	0.0461	1.05	-2.02	2.11	1.03	0.247	4.32	0.965	0.996	lm.nb	External Side Of Plasma Membrane, Integral To Membrane, Membrane	NM_009844.2:1697
Fcgr3	-0.0253	0.581	-1.16	1.11	0.983	0.446	2.16	0.966	0.996	lm.nb	Cell Surface Receptor Linked Signal Transduction Go 0007166, Receptor Activity, Regulation Of Immune Response, Signal Transduction	NM_010188.5:1175
Btla	0.0299	0.716	-1.37	1.43	1.02	0.386	2.7	0.967	0.996	lm.nb	Cell Surface Receptor Linked Signal Transduction Go 0007166, External Side Of Plasma Membrane, Integral To Membrane, Integral To Plasma Membrane, Membrane, Receptor Activity	NM_177584.3:2050
Tnfrsf14	0.00872	0.209	-0.4	0.418	1.01	0.758	1.34	0.967	0.996	lm.nb	External Side Of Plasma Membrane, Positive Regulation Of Peptidyl Tyrosine Phosphorylation, Receptor Activity	NM_178931.2:625
Ctsc	0.00562	0.138	-0.266	0.277	1	0.832	1.21	0.968	0.996	lm.nb	Cysteine Type Endopeptidase Activity, Cysteine Type Peptidase Activity, Endoplasmic Reticulum, Golgi Apparatus, Identical Protein Binding, Lysosome, Peptidase Activity, Proteolysis, Serine Type Endopeptidase Activity	NM_009982.2:2225
Bid	-0.00988	0.247	-0.493	0.473	0.993	0.711	1.39	0.968	0.996	lm.nb	Apoptosis Go, Cytoplasm, Cytosol, Membrane, Mitochondrion, Regulation Of Apoptosis, Regulation Of Cell Proliferation	NM_007544.3:1307
Zap70	-0.0155	0.423	-0.844	0.813	0.989	0.557	1.76	0.971	0.996	lm.nb	Cytoplasm, Cytosol, Immune Response, Immunological Synapse, Kinase Activity, Membrane, Nucleotide Binding, Peptidyl Tyrosine Phosphorylation, Phosphorylation, Plasma Membrane, Protein Amino Acid Autophosphorylation, Protein Amino Acid Phosphorylation, Protein Kinase Activity	NM_009539.2:1030
Cd44	-0.00549	0.152	-0.303	0.292	0.996	0.81	1.22	0.971	0.996	lm.nb	Apical Plasma Membrane, Basolateral Plasma Membrane, Cell Migration, Cell Surface, Cytoplasm, External Side Of Plasma Membrane, Golgi Apparatus, Integral To Membrane, Membrane, Negative Regulation Of Apoptosis, Neurite Development, Nucleus, Plasma Membrane, Positive Regulation Of Peptidyl Tyrosine Phosphorylation, Protein Complex	NM_009851.2:3075
Cxcr5	-0.0331	0.921	-1.84	1.77	0.977	0.28	3.41	0.972	0.996	lm.nb	B Cell Activation, G Protein Coupled Receptor Activity, G Protein Coupled Receptor Protein Signaling Pathway, Integral To Membrane, Membrane, Plasma Membrane, Receptor Activity, Signal Transduction	NM_007551.2:1648
Cxcl13	-0.018	0.56	-1.12	1.08	0.988	0.461	2.11	0.975	0.996	lm.nb	Cell Cell Signaling, Chemokine Activity, Cytokine Activity, Defense Response To Bacterium, Extracellular Region, Extracellular Space, Heparin Binding, Immune Response, Inflammatory Response, Protein Heterodimerization Activity, Signal Transduction	NM_018866.2:551
Timp4	-0.00934	0.34	-0.676	0.658	0.994	0.626	1.58	0.978	0.996	lm.nb		NM_080639.3:325
Nfkbia	0.00574	0.209	-0.405	0.416	1	0.755	1.33	0.978	0.996	lm.nb	Cytoplasm, Cytosol, Nucleus, Plasma Membrane, Positive Regulation Of Transcription From Rna Polymerase Ii Promoter, Positive Regulation Of Transcriptiondna Dependent, Protein Complex	NM_010907.2:646
Tlr4	0.00566	0.208	-0.402	0.413	1	0.757	1.33	0.978	0.996	lm.nb	Activation Of Mapk Activity, Activation Of Nf Kappab Transcription Factor, Cell Surface, Cytoplasm, External Side Of Plasma Membrane, Integral To Membrane, Integral To Plasma Membrane, Lipid Raft, Membrane, Perinuclear Region Of Cytoplasm, Plasma Membrane, Positive Regulation Of Transcription From Rna Polymerase Ii Promoter, Signal Transduction	NM_021297.2:2510
Kit	-0.005	0.226	-0.447	0.437	0.997	0.734	1.35	0.982	0.996	lm.nb	Activation Of Mapk Activity, Cell Surface, Cytoplasm, External Side Of Plasma Membrane, Extracellular Space, Hemopoiesis, Integral To Membrane, Membrane, Nucleus, Plasma Membrane, Positive Regulation Of Cell Proliferation, Positive Regulation Of Map Kinase Activity, Protein Amino Acid Autophosphorylation	NM_001122733.1:4275
Tslp	-0.0131	0.619	-1.23	1.2	0.991	0.427	2.3	0.983	0.996	lm.nb	Cytokine Activity, Extracellular Region, Extracellular Space	NM_021367.1:638
Ccr7	0.0125	0.743	-1.44	1.47	1.01	0.368	2.77	0.987	0.996	lm.nb	Activation Of Jnk Activity, External Side Of Plasma Membrane, G Protein Coupled Receptor Protein Signaling Pathway, Immune Response, Inflammatory Response, Integral To Membrane, Membrane, Plasma Membrane, Positive Regulation Of T Cell Proliferation, Signal Transduction	NM_007719.2:755
C1s	0.00403	0.242	-0.47	0.478	1	0.722	1.39	0.987	0.996	lm.nb	Calcium Ion Binding, Extracellular Region, Innate Immune Response, Peptidase Activity, Proteolysis, Serine Type Endopeptidase Activity, Serine Type Peptidase Activity	NM_144938.2:2490
Sigirr	0.00169	0.103	-0.2	0.203	1	0.871	1.15	0.987	0.996	lm.nb	Innate Immune Response, Integral To Membrane, Intrinsic To Membrane, Membrane, Receptor Activity, Signal Transduction, Transmembrane Receptor Activity	NM_023059.3:800
Btk	-0.00768	0.493	-0.974	0.959	0.995	0.509	1.94	0.988	0.996	lm.nb	Cytoplasm, Cytoplasmic Vesicle, Cytosol, I Kappab Kinase Nf Kappab Cascade, Lipid Raft, Membrane, Nucleus, Peptidyl Tyrosine Phosphorylation, Perinuclear Region Of Cytoplasm, Plasma Membrane, Protein Amino Acid Autophosphorylation, Regulation Of Transcriptiondna Dependent, Transcription Dna Dependent	NM_013482.2:2255
Pou2f2	0.00833	0.551	-1.07	1.09	1.01	0.476	2.13	0.988	0.996	lm.nb	Cytoplasm, Dna Binding, Nucleus, Positive Regulation Of Transcriptiondna Dependent, Regulation Of Transcriptiondna Dependent, Sequence Specific Dna Binding, Transcription Dna Dependent, Transcription Factor Activity	NM_001163554.1:2422
Cd22	-0.00836	0.816	-1.61	1.59	0.994	0.328	3.01	0.992	0.996	lm.nb	Cell Surface Receptor Linked Signal Transduction Go 0007166, External Side Of Plasma Membrane, Integral To Membrane, Integral To Plasma Membrane, Membrane, Plasma Membrane, Sugar Binding	NM_001043317.2:865
Mapk14	-0.000592	0.0745	-0.147	0.145	1	0.903	1.11	0.994	0.996	loglinear	Angiogenesis, Cytoplasm, Cytosol, Mitochondrion, Nucleus, Positive Regulation Of Transcription From Rna Polymerase Ii Promoter, Protein Amino Acid Autophosphorylation, Protein Kinase Cascade, Response To Stress, Soluble Fraction, Transcription Dna Dependent	NM_011951.2:1420
Mbp	-0.00163	0.215	-0.424	0.421	0.999	0.745	1.34	0.994	0.996	lm.nb	Cell Projection, Cell Soma, Cytoplasm, Membrane, Nucleus, Plasma Membrane, Response To Toxin	NM_010777.3:761
Tlr1	-0.000875	0.12	-0.235	0.234	0.999	0.849	1.18	0.994	0.996	lm.nb	Cytoplasmic Vesicle, Defense Response, Immune Response, Inflammatory Response, Innate Immune Response, Integral To Membrane, Intrinsic To Membrane, Membrane, Plasma Membrane, Protein Heterodimerization Activity, Receptor Activity, Signal Transduction, Transmembrane Receptor Activity	NM_030682.1:805
Tapbp	-0.000756	0.131	-0.258	0.257	0.999	0.836	1.19	0.995	0.996	lm.nb	Defense Response, Endoplasmic Reticulum, Endoplasmic Reticulum Membrane, Integral To Membrane, Integral To Plasma Membrane, Membrane	NM_009318.2:2195
Mmp14	0.00114	0.203	-0.397	0.399	1	0.759	1.32	0.996	0.996	lm.nb		NM_008608.3:554
Cd34	-0.00184	0.337	-0.663	0.659	0.999	0.632	1.58	0.996	0.996	lm.nb	Cell Cell Adhesion, Cell Surface, Cytoplasm, External Side Of Plasma Membrane, Extracellular Region, Hemopoiesis, Integral To Membrane, Membrane, Perinuclear Region Of Cytoplasm, Plasma Membrane, Positive Regulation Of Angiogenesis	NM_001111059.1:560
Chuk	-0.000595	0.133	-0.262	0.26	1	0.834	1.2	0.996	0.996	lm.nb	Cytoplasm, Cytosol, Kinase Activity, Microsome, Nucleotide Binding, Nucleus, Phosphorylation, Positive Regulation Of I Kappab Kinase Nf Kappab Cascade, Protein Amino Acid Phosphorylation, Protein Kinase Activity	NM_001162410.1:2240

## Sheet: cef day 4 vs. cef day 2
	Log2 fold change	std error (log2)	Lower confidence limit (log2)	Upper confidence limit (log2)	Linear fold change	Lower confidence limit (linear)	Upper confidence limit (linear)	P-value	BH.p.value	method	Gene.sets	probe.ID
Il13	1.74	0.456	0.843	2.63	3.33	1.79	6.19	0.000669	0.289	lm.nb	Cytokine Activity, Cytoplasm, External Side Of Plasma Membrane, Extracellular Region, Extracellular Space, Hematopoietin Interferon Classd200 Domain Cytokine Receptor Binding, Immune Response	NM_008355.2:425
Nfil3	-0.944	0.273	-1.48	-0.409	0.52	0.359	0.753	0.00169	0.289	lm.nb	Dna Binding, Negative Regulation Of Transcription From Rna Polymerase Ii Promoter, Nucleus, Regulation Of Transcriptiondna Dependent, Sequence Specific Dna Binding, Transcription Dna Dependent, Transcription Factor Activity	NM_017373.3:1299
Btnl2	0.877	0.256	0.375	1.38	1.84	1.3	2.6	0.00185	0.289	lm.nb	Integral To Membrane, Membrane	NM_079835.2:300
C7	1.64	0.511	0.636	2.64	3.11	1.55	6.23	0.00327	0.339	lm.nb		XM_356827.6:215
Cd226	0.861	0.276	0.32	1.4	1.82	1.25	2.65	0.00411	0.339	lm.nb	Cell Surface, Cytokine Production, Integral To Membrane, Integrin Binding, Membrane, Protein Kinase Binding, Receptor Activity	NM_001039149.1:733
Timp4	1	0.33	0.358	1.65	2.01	1.28	3.14	0.00493	0.339	lm.nb		NM_080639.3:325
Il12b	0.993	0.331	0.344	1.64	1.99	1.27	3.12	0.00551	0.339	lm.nb	Cell Migration, Cell Surface Receptor Linked Signal Transduction Go 0007166, Cytokine And Chemokine Mediated Signaling Pathway, Cytoplasm, Defense Response To Virus, Extracellular Region, Extracellular Space, Membrane, Positive Regulation Of T Cell Proliferation	NM_008352.1:1045
Irf1	0.513	0.175	0.169	0.857	1.43	1.12	1.81	0.00661	0.339	lm.nb	Dna Binding, I Kappab Kinase Nf Kappab Cascade, Nucleus, Positive Regulation Of Transcription From Rna Polymerase Ii Promoter, Positive Regulation Of Transcriptiondna Dependent, Regulation Of Gene Expression, Regulation Of Transcriptiondna Dependent, Sequence Specific Dna Binding, Transcription Dna Dependent, Transcription Factor Activity	NM_008390.1:365
Ccr5	0.953	0.328	0.311	1.6	1.94	1.24	3.02	0.0069	0.339	lm.nb	Calcium Mediated Signaling, Cell Cell Signaling, Cell Surface, Cytoplasm, Defense Response, Endosome, External Side Of Plasma Membrane, G Protein Coupled Receptor Protein Signaling Pathway, Integral To Membrane, Membrane, Plasma Membrane, Signal Transduction	NM_009917.5:1340
Casp3	0.272	0.0941	0.0874	0.456	1.21	1.06	1.37	0.00724	0.339	lm.nb	Cytoplasm, Cytosol, Heart Development, Mitochondrion, Negative Regulation Of Apoptosis, Nucleus, Proteolysis, Soluble Fraction	NM_009810.2:630
Mmp1b	1.3	0.473	0.374	2.23	2.46	1.3	4.68	0.0102	0.388	lm.nb		NM_032007.3:944
Ebi3	0.573	0.214	0.152	0.993	1.49	1.11	1.99	0.0123	0.388	lm.nb	Cytokine Activity, Cytokine And Chemokine Mediated Signaling Pathway, Extracellular Region, Extracellular Space, Hematopoietin Interferon Classd200 Domain Cytokine Receptor Activity, Membrane	NM_015766.2:1015
Il17rb	0.737	0.278	0.192	1.28	1.67	1.14	2.43	0.0128	0.388	lm.nb	Cell Surface, Cytoplasm, Extracellular Region, Hematopoietin Interferon Classd200 Domain Cytokine Receptor Activity, Integral To Membrane, Integral To Plasma Membrane, Membrane, Plasma Membrane, Receptor Activity	NM_019583.3:285
Klra7	0.821	0.311	0.211	1.43	1.77	1.16	2.7	0.0132	0.388	lm.nb		NM_001110323.1:250
Nfatc2	0.565	0.214	0.145	0.984	1.48	1.11	1.98	0.0132	0.388	lm.nb	Cytokine Production, Cytoplasm, Cytosol, Nucleus, Plasma Membrane, Positive Regulation Of Transcription From Rna Polymerase Ii Promoter, Positive Regulation Of Transcriptiondna Dependent, Regulation Of Transcriptiondna Dependent, Response To Dna Damage Stimulus, Response To Drug, Transcription Dna Dependent	NM_001037177.1:1559
Nr1h4	-0.324	0.124	-0.567	-0.0808	0.799	0.675	0.946	0.0141	0.388	lm.nb		NM_009108.2:1175
Nod2	0.68	0.263	0.163	1.2	1.6	1.12	2.29	0.0152	0.388	lm.nb	Activation Of Nf Kappab Transcription Factor, Cell Surface, Cytoplasm, Cytosol, Defense Response, Defense Response To Bacterium, Inflammatory Response, Plasma Membrane, Positive Regulation Of Cell Proliferation, Positive Regulation Of I Kappab Kinase Nf Kappab Cascade, Signal Transduction, Vesicle	NM_145857.2:2890
Cxcl9	1.36	0.54	0.299	2.42	2.56	1.23	5.34	0.0178	0.388	lm.nb	Cytokine Activity, Defense Response To Virus, External Side Of Plasma Membrane, Extracellular Region, Extracellular Space	NM_008599.2:40
Ptgs2	0.59	0.235	0.129	1.05	1.51	1.09	2.07	0.0181	0.388	lm.nb	Angiogenesis, Cytoplasm, Endoplasmic Reticulum, Inflammatory Response, Membrane, Neuron Projection, Nucleus, Positive Regulation Of Cell Proliferation, Protein Complex	NM_011198.3:675
Phlpp2	0.58	0.233	0.123	1.04	1.49	1.09	2.05	0.0189	0.388	lm.nb	Cytoplasm, Dephosphorylation, Membrane, Membrane Fraction, Nucleus	NM_001122594.2:7105
Xcl1	0.752	0.304	0.156	1.35	1.68	1.11	2.55	0.0195	0.388	lm.nb	Cell Cell Signaling, Chemokine Activity, Cytokine Activity, Extracellular Region, Extracellular Space, Immune Response, Negative Regulation Of Transcription Dna Dependent, Protein Homodimerization Activity, Response To Virus	NM_008510.1:103
Gzma	1.54	0.621	0.319	2.75	2.9	1.25	6.74	0.0195	0.388	lm.nb	Apoptosis Go, Extracellular Region, Peptidase Activity, Protein Homodimerization Activity, Proteolysis, Serine Type Endopeptidase Activity, Serine Type Peptidase Activity	NM_010370.2:188
Cxcr3	0.423	0.174	0.0821	0.764	1.34	1.06	1.7	0.0214	0.388	lm.nb	Calcium Mediated Signaling, Cytokine And Chemokine Mediated Signaling Pathway, External Side Of Plasma Membrane, G Protein Coupled Receptor Activity, G Protein Coupled Receptor Protein Signaling Pathway, Integral To Membrane, Membrane, Plasma Membrane, Receptor Activity, Signal Transduction	NM_009910.2:605
Il1r1	-0.338	0.139	-0.61	-0.0651	0.791	0.655	0.956	0.0216	0.388	lm.nb	Cell Surface, Cytokine And Chemokine Mediated Signaling Pathway, Extracellular Region, Innate Immune Response, Integral To Membrane, Intrinsic To Membrane, Membrane, Plasma Membrane, Protein Complex, Receptor Activity, Signal Transduction, Transmembrane Receptor Activity	NM_001123382.1:820
Zap70	1	0.416	0.189	1.82	2.01	1.14	3.53	0.0223	0.388	lm.nb	Cytoplasm, Cytosol, Immune Response, Immunological Synapse, Kinase Activity, Membrane, Nucleotide Binding, Peptidyl Tyrosine Phosphorylation, Phosphorylation, Plasma Membrane, Protein Amino Acid Autophosphorylation, Protein Amino Acid Phosphorylation, Protein Kinase Activity	NM_009539.2:1030
Tnfsf10	0.598	0.248	0.112	1.08	1.51	1.08	2.12	0.0225	0.388	lm.nb	Apoptosis Go, Cytokine Activity, Extracellular Space, Immune Response, Integral To Membrane, Membrane	NM_009425.2:2055
Tlr2	-0.388	0.162	-0.705	-0.0698	0.764	0.613	0.953	0.0235	0.388	lm.nb	Activation Of Nf Kappab Transcription Factor, Cell Surface, Cytoplasm, Cytoplasmic Vesicle, External Side Of Plasma Membrane, Inflammatory Response, Integral To Membrane, Intrinsic To Membrane, Membrane, Plasma Membrane, Positive Regulation Of Cytokine Secretion, Positive Regulation Of Transcription From Rna Polymerase Ii Promoter, Signal Transduction	NM_011905.2:255
Cd7	0.61	0.258	0.104	1.12	1.53	1.07	2.17	0.0252	0.388	lm.nb	Integral To Membrane, Membrane, Receptor Activity	NM_009854.1:234
Ccl5	0.784	0.337	0.122	1.45	1.72	1.09	2.72	0.0274	0.388	lm.nb	Cell Cell Signaling, Cytoplasm, Extracellular Region, Extracellular Space, Immune Response, Inflammatory Response, Positive Regulation Of T Cell Proliferation, Response To Toxin, Soluble Fraction	NM_013653.1:165
Ccl11	0.728	0.315	0.11	1.35	1.66	1.08	2.54	0.0282	0.388	lm.nb	Chemokine Activity, Cytokine Activity, Extracellular Region, Extracellular Space, Immune Response, Inflammatory Response, Positive Regulation Of Angiogenesis, Positive Regulation Of Cell Migration, Regulation Of Cell Shape	NM_011330.3:430
Klrd1	0.541	0.236	0.0791	1	1.46	1.06	2.01	0.0291	0.388	lm.nb	External Side Of Plasma Membrane, Integral To Membrane, Membrane, Receptor Activity, Sugar Binding	NM_010654.2:434
Ifit2	0.871	0.38	0.126	1.61	1.83	1.09	3.06	0.0293	0.388	lm.nb	Response To Virus	NM_008332.2:230
Cd24a	0.307	0.134	0.0435	0.57	1.24	1.03	1.48	0.0299	0.388	lm.nb	Anchored To Membrane, Cell Surface, Cell Surface Receptor Linked Signal Transduction Go 0007166, External Side Of Plasma Membrane, Heterophilic Cell Adhesion, Induction Of Apoptosis By Extracellular Signals, Lipid Raft, Membrane, Membrane Fraction, Neurite Development, Plasma Membrane	NM_009846.2:584
Cradd	0.288	0.126	0.0406	0.535	1.22	1.03	1.45	0.03	0.388	lm.nb	Apoptosis Go, Regulation Of Apoptosis, Signal Transduction	NM_009950.2:1470
Cd209g	0.634	0.281	0.0827	1.19	1.55	1.06	2.28	0.0319	0.388	lm.nb	Sugar Binding	NM_027343.3:644
Psmb9	0.753	0.334	0.0974	1.41	1.69	1.07	2.65	0.0321	0.388	lm.nb	Cytoplasm, Endopeptidase Activity, Nucleus, Peptidase Activity, Proteasome Complex, Proteolysis	NM_013585.2:540
B2m	0.443	0.197	0.0562	0.829	1.36	1.04	1.78	0.0326	0.388	lm.nb	External Side Of Plasma Membrane, Extracellular Region, Extracellular Space	NM_009735.3:177
Cx3cr1	0.458	0.204	0.0568	0.858	1.37	1.04	1.81	0.0331	0.388	lm.nb	Cytokine And Chemokine Mediated Signaling Pathway, G Protein Coupled Receptor Protein Signaling Pathway, Integral To Membrane, Membrane, Negative Regulation Of Angiogenesis, Negative Regulation Of Apoptosis, Neuron Projection, Perinuclear Region Of Cytoplasm, Plasma Membrane, Positive Regulation Of Angiogenesis, Signal Transduction	NM_009987.3:2696
Cd46	0.676	0.305	0.0778	1.27	1.6	1.06	2.42	0.0348	0.388	lm.nb	Basolateral Plasma Membrane, Cell Surface, Cytoplasm, Cytoplasmic Vesicle, Endopeptidase Activity, Extracellular Region, Golgi Apparatus, Integral To Membrane, Membrane, Proteolysis	NM_010778.3:115
Ccrl1	0.959	0.433	0.11	1.81	1.94	1.08	3.5	0.0348	0.388	lm.nb	G Protein Coupled Receptor Activity, G Protein Coupled Receptor Protein Signaling Pathway, Integral To Membrane, Membrane, Plasma Membrane, Receptor Activity, Signal Transduction	NM_145700.2:780
Irak2	0.588	0.266	0.0674	1.11	1.5	1.05	2.16	0.0349	0.388	lm.nb	Activation Of Nf Kappab Transcription Factor, Apoptosis Go, Cell Surface, Nucleotide Binding, Protein Amino Acid Autophosphorylation, Protein Amino Acid Phosphorylation, Protein Homodimerization Activity, Protein Kinase Activity, Regulation Of Apoptosis, Signal Transduction	NM_001113553.1:485
Cd8a	1.01	0.457	0.115	1.91	2.01	1.08	3.75	0.0351	0.388	lm.nb	Cell Surface, Cell Surface Receptor Linked Signal Transduction Go 0007166, Defense Response To Virus, External Side Of Plasma Membrane, Integral To Membrane, Membrane, Protein Homodimerization Activity, Protein Kinase Binding, T Cell Activation	NM_001081110.2:355
Klrk1	0.675	0.306	0.0747	1.28	1.6	1.05	2.42	0.0356	0.388	lm.nb	Cell Surface, External Side Of Plasma Membrane, Integral To Membrane, Membrane, Protein Homodimerization Activity, Receptor Activity, Sugar Binding	NM_001083322.1:144
H2-Ab1	0.745	0.34	0.0772	1.41	1.68	1.06	2.66	0.037	0.393	lm.nb	Cell Surface, External Side Of Plasma Membrane, Golgi Apparatus, Immune Response, Integral To Membrane, Membrane, Plasma Membrane, Protein Heterodimerization Activity	NM_207105.2:164
H2-Eb1	0.806	0.374	0.0738	1.54	1.75	1.05	2.91	0.0394	0.41	lm.nb	External Side Of Plasma Membrane, Immune Response, Integral To Membrane, Membrane	NM_010382.2:935
Csf1r	0.622	0.291	0.0516	1.19	1.54	1.04	2.29	0.0411	0.414	lm.nb	Cell Proliferation Go 0008283, Cell Surface, Hemopoiesis, Inflammatory Response, Integral To Membrane, Membrane, Peptidyl Tyrosine Phosphorylation, Plasma Membrane, Positive Regulation Of Cell Proliferation, Protein Amino Acid Autophosphorylation, Receptor Complex, Regulation Of Cell Shape, Signal Transduction	NM_001037859.1:3655
Il10ra	0.684	0.321	0.0545	1.31	1.61	1.04	2.49	0.0418	0.414	lm.nb	Cytoplasm, Integral To Membrane, Membrane, Receptor Activity	NM_008348.2:75
Tlr5	0.275	0.131	0.0177	0.532	1.21	1.01	1.45	0.045	0.414	lm.nb	Inflammatory Response, Innate Immune Response, Integral To Membrane, Membrane, Membrane Fraction, Receptor Activity, Signal Transduction	NM_016928.2:560
Nfkbia	0.437	0.209	0.027	0.846	1.35	1.02	1.8	0.0456	0.414	lm.nb	Cytoplasm, Cytosol, Nucleus, Plasma Membrane, Positive Regulation Of Transcription From Rna Polymerase Ii Promoter, Positive Regulation Of Transcriptiondna Dependent, Protein Complex	NM_010907.2:646
Cxcl10	1.02	0.49	0.0558	1.98	2.02	1.04	3.93	0.0471	0.414	lm.nb	Chemokine Activity, Cytokine Activity, Defense Response To Virus, External Side Of Plasma Membrane, Extracellular Region, Extracellular Space, Immune Response, Inflammatory Response, Negative Regulation Of Angiogenesis, Positive Regulation Of Cell Migration, Positive Regulation Of Cell Proliferation, Signal Transduction	NM_021274.1:115
Abcb1a	0.7	0.338	0.0374	1.36	1.62	1.03	2.57	0.0474	0.414	lm.nb	Apical Plasma Membrane, Atp Binding, Atpase Activity, Cell Surface, Integral To Membrane, Membrane, Nucleoside Triphosphatase Activity, Nucleotide Binding, Plasma Membrane, Transport	NM_011076.1:2600
Bst2	0.503	0.243	0.0262	0.979	1.42	1.02	1.97	0.0477	0.414	lm.nb	Anchored To Membrane, Apical Plasma Membrane, Defense Response To Virus, Golgi Apparatus, Innate Immune Response, Integral To Membrane, Membrane, Plasma Membrane, Positive Regulation Of I Kappab Kinase Nf Kappab Cascade, Protein Homodimerization Activity, Signal Transduction	NM_198095.2:468
H2-DMa	0.672	0.326	0.0326	1.31	1.59	1.02	2.48	0.0485	0.414	lm.nb	Integral To Membrane, Late Endosome, Lysosome, Membrane, Positive Regulation Of Immune Response	NM_010386.3:530
Atm	0.261	0.127	0.0114	0.51	1.2	1.01	1.42	0.0495	0.414	lm.nb	Brain Development, Cytoplasm, Cytoplasmic Vesicle, Heart Development, Negative Regulation Of Apoptosis, Nucleus, Protein Amino Acid Autophosphorylation	NM_007499.1:7840
Jak2	0.224	0.109	0.00945	0.438	1.17	1.01	1.35	0.0499	0.414	lm.nb	Cytoplasm, Cytoskeleton, Cytosol, Jak Stat Cascade, Lipid Raft, Membrane, Membrane Fraction, Myeloid Cell Differentiation, Nuclear Matrix, Nucleus, Positive Regulation Of Cell Differentiation, Positive Regulation Of Cell Proliferation, Protein Amino Acid Autophosphorylation, Signal Transduction	NM_001048177.1:730
Mmp13	0.729	0.359	0.0259	1.43	1.66	1.02	2.7	0.0514	0.414	lm.nb		NM_008607.1:190
Hif1a	0.336	0.166	0.00981	0.662	1.26	1.01	1.58	0.0528	0.414	lm.nb	Cytoplasm, Negative Regulation Of Apoptosis, Nucleolus, Nucleus, Positive Regulation Of Cell Proliferation, Positive Regulation Of Transcription From Rna Polymerase Ii Promoter, Positive Regulation Of Transcriptiondna Dependent, Signal Transduction, Transcription Dna Dependent, Transcription Factor Complex	NM_010431.1:2335
Map4k4	0.248	0.123	0.0063	0.49	1.19	1	1.4	0.0537	0.414	lm.nb	Cytoplasm, Kinase Activity, Nucleotide Binding, Phosphorylation, Protein Amino Acid Phosphorylation, Protein Kinase Activity, Protein Kinase Cascade, Protein Serine Threonine Kinase Activity, Regulation Of Catalytic Activity, Response To Stress	NM_008696.2:3425
Itgax	0.536	0.266	0.0132	1.06	1.45	1.01	2.08	0.0539	0.414	lm.nb	Defense Response To Virus, External Side Of Plasma Membrane, Integral To Membrane, Integrin Complex, Membrane, Receptor Activity	NM_021334.2:3773
Mr1	0.499	0.249	0.0107	0.988	1.41	1.01	1.98	0.0546	0.414	lm.nb	Endoplasmic Reticulum, Immune Response, Integral To Membrane, Membrane	NM_008209.4:1360
Cish	0.351	0.176	0.00557	0.696	1.28	1	1.62	0.0559	0.414	lm.nb	Plasma Membrane, Regulation Of Growth	NM_009895.3:1541
Nfkbiz	-0.291	0.147	-0.578	-0.00357	0.817	0.67	0.998	0.0567	0.414	lm.nb	Inflammatory Response, Nucleus, Regulation Of Transcriptiondna Dependent, Transcription Dna Dependent	NM_030612.1:1305
Tap1	0.593	0.299	0.00714	1.18	1.51	1	2.26	0.0568	0.414	lm.nb	Atpase Activity, Defense Response, Endoplasmic Reticulum, Integral To Membrane, Membrane, Microsome, Mitochondrion, Nucleoside Triphosphatase Activity, Nucleotide Binding, Plasma Membrane, Protein Heterodimerization Activity, Protein Homodimerization Activity, Transport	NM_001161730.1:856
Ifi35	0.328	0.165	0.00394	0.652	1.26	1	1.57	0.0568	0.414	lm.nb	Nucleus	NM_027320.4:820
Il1a	0.879	0.444	0.00821	1.75	1.84	1.01	3.36	0.0574	0.414	lm.nb	Cell Surface, Cytosol, Extracellular Region, Extracellular Space, Immune Response, Inflammatory Response, Negative Regulation Of Cell Proliferation, Positive Regulation Of Cytokine Secretion, Positive Regulation Of I Kappab Kinase Nf Kappab Cascade, Positive Regulation Of Transcription From Rna Polymerase Ii Promoter	NM_010554.4:225
Cd28	0.861	0.446	-0.012	1.73	1.82	0.992	3.33	0.0631	0.443	lm.nb	External Side Of Plasma Membrane, Induction Of Apoptosis By Extracellular Signals, Lipid Raft, Plasma Membrane, Positive Regulation Of T Cell Proliferation, Positive Regulation Of Transcription From Rna Polymerase Ii Promoter, Protein Homodimerization Activity, T Cell Activation	NM_007642.4:3304
Icosl	0.503	0.261	-0.00865	1.01	1.42	0.994	2.02	0.0638	0.443	lm.nb	B Cell Activation, External Side Of Plasma Membrane, Integral To Membrane, Integral To Plasma Membrane, Membrane, Receptor Binding, Signal Transduction, T Cell Activation	NM_015790.3:349
Gm10499	0.487	0.253	-0.00939	0.984	1.4	0.994	1.98	0.0644	0.443	lm.nb		XM_003086920.1:898
Irgm1	0.323	0.17	-0.0106	0.657	1.25	0.993	1.58	0.0678	0.451	lm.nb	Cell Projection, Cytoplasmic Vesicle, Defense Response, Endoplasmic Reticulum, Endosome, Golgi Apparatus, Innate Immune Response, Late Endosome, Lysosome, Membrane, Nucleotide Binding, Plasma Membrane	NM_008326.1:27
Irf7	0.663	0.352	-0.0273	1.35	1.58	0.981	2.56	0.0698	0.451	lm.nb	Cytoplasm, Dna Binding, Nucleus, Positive Regulation Of Transcription From Rna Polymerase Ii Promoter, Regulation Of Transcriptiondna Dependent, Response To Virus, Transcription Dna Dependent, Transcription Factor Activity	NM_016850.2:705
Npc1	0.417	0.222	-0.0186	0.852	1.33	0.987	1.8	0.0707	0.451	lm.nb	Endoplasmic Reticulum, Endosome, Golgi Apparatus, Integral To Plasma Membrane, Lipid Raft, Lysosome, Membrane Fraction, Perinuclear Region Of Cytoplasm, Plasma Membrane, Response To Drug, Vesicle	NM_008720.2:2645
Irf8	0.266	0.142	-0.0122	0.544	1.2	0.992	1.46	0.071	0.451	lm.nb	Defense Response To Bacterium, Dna Binding, Immune Response, Myeloid Cell Differentiation, Nucleus, Positive Regulation Of Transcriptiondna Dependent, Regulation Of Transcriptiondna Dependent, Response To Bacterium, Transcription Dna Dependent, Transcription Factor Activity	NM_008320.3:2274
Tlr1	0.223	0.12	-0.0112	0.457	1.17	0.992	1.37	0.0721	0.451	lm.nb	Cytoplasmic Vesicle, Defense Response, Immune Response, Inflammatory Response, Innate Immune Response, Integral To Membrane, Intrinsic To Membrane, Membrane, Plasma Membrane, Protein Heterodimerization Activity, Receptor Activity, Signal Transduction, Transmembrane Receptor Activity	NM_030682.1:805
H2-Aa	0.739	0.397	-0.0386	1.52	1.67	0.974	2.86	0.0727	0.451	lm.nb	External Side Of Plasma Membrane, Immune Response, Integral To Membrane, Lysosome, Membrane, Plasma Membrane, Protein Heterodimerization Activity	NM_010378.2:450
Tgfb1	0.375	0.201	-0.0202	0.769	1.3	0.986	1.7	0.0731	0.451	lm.nb	Axon, Cell Soma, Cell Surface, Cytoplasm, Extracellular Matrix, Extracellular Region, Extracellular Space, Nucleus, Positive Regulation Of Cell Proliferation, Positive Regulation Of Transcriptiondna Dependent, Secretory Granule	NM_011577.1:1470
Il2rb	0.624	0.336	-0.0342	1.28	1.54	0.977	2.43	0.0733	0.451	lm.nb	Cell Surface, Cytokine And Chemokine Mediated Signaling Pathway, External Side Of Plasma Membrane, Hematopoietin Interferon Classd200 Domain Cytokine Receptor Activity, Integral To Membrane, Membrane, Receptor Activity	NM_008368.3:2365
Il12a	0.482	0.261	-0.0284	0.993	1.4	0.98	1.99	0.0744	0.452	lm.nb	Cell Migration, Cytokine Activity, Cytoplasm, Extracellular Region, Extracellular Space, Growth Factor Activity, Immune Response, Positive Regulation Of T Cell Proliferation, Protein Heterodimerization Activity	NM_008351.1:355
Cul9	0.425	0.231	-0.0286	0.878	1.34	0.98	1.84	0.0766	0.456	lm.nb		NM_001081335.2:2552
Mmp10	-0.892	0.488	-1.85	0.0636	0.539	0.278	1.05	0.0776	0.456	lm.nb		NM_019471.2:1050
Ccl9	0.343	0.189	-0.0263	0.713	1.27	0.982	1.64	0.079	0.456	lm.nb	Chemokine Activity, Cytokine Activity, Extracellular Region, Extracellular Space, Immune Response	NM_011338.2:1125
C1qa	0.355	0.195	-0.0278	0.738	1.28	0.981	1.67	0.0795	0.456	lm.nb	Collagen, Extracellular Region	NM_007572.2:566
Traf2	0.214	0.118	-0.0175	0.445	1.16	0.988	1.36	0.0804	0.456	lm.nb	Activation Of Nf Kappab Transcription Factor, Anti Apoptosis, Cytoplasm, Lipid Raft, Protein Complex, Signal Transduction	NM_009422.2:262
Slamf7	0.746	0.412	-0.0622	1.55	1.68	0.958	2.94	0.0808	0.456	lm.nb	Integral To Membrane, Membrane, Plasma Membrane, Receptor Activity	NM_144539.5:750
Atg16l1	-0.195	0.109	-0.409	0.0183	0.873	0.753	1.01	0.0835	0.456	lm.nb	Cytoplasm, Membrane, Transport	NM_029846.3:1250
Klra6	0.633	0.355	-0.0632	1.33	1.55	0.957	2.51	0.0852	0.456	lm.nb		NM_008464.2:880
Cd74	0.737	0.414	-0.0746	1.55	1.67	0.95	2.93	0.0856	0.456	lm.nb	Activation Of Mapk Activity, Cell Surface, Defense Response, Endoplasmic Reticulum, External Side Of Plasma Membrane, Golgi Apparatus, Integral To Membrane, Integral To Plasma Membrane, Late Endosome, Lysosome, Membrane, Negative Regulation Of Apoptosis, Plasma Membrane, Receptor Complex, Signal Transduction	NM_001042605.1:391
Lta	0.916	0.515	-0.0929	1.92	1.89	0.938	3.8	0.0856	0.456	lm.nb	Cell Proliferation Go 0008283, Cytokine Activity, Extracellular Region, Extracellular Space, Humoral Immune Response, Immune Response, Inflammatory Response, Membrane, Positive Regulation Of Cell Proliferation	NM_010735.1:1115
Spn	0.765	0.432	-0.0821	1.61	1.7	0.945	3.06	0.0873	0.456	lm.nb	Basement Membrane, Cell Surface, Cell Surface Receptor Linked Signal Transduction Go 0007166, External Side Of Plasma Membrane, Extracellular Space, Induction Of Apoptosis By Extracellular Signals, Integral To Membrane, Integral To Plasma Membrane, Membrane, Positive Regulation Of T Cell Proliferation	NM_001037810.1:726
Fcgr4	0.887	0.507	-0.106	1.88	1.85	0.929	3.68	0.0904	0.456	lm.nb	Cell Surface, External Side Of Plasma Membrane	NM_144559.1:608
Cd3d	0.685	0.392	-0.0828	1.45	1.61	0.944	2.74	0.0909	0.456	lm.nb	Cell Surface Receptor Linked Signal Transduction Go 0007166, Integral To Membrane, Membrane, Protein Heterodimerization Activity, Receptor Activity, T Cell Activation, Transmembrane Receptor Activity	NM_013487.2:289
Cybb	0.6	0.345	-0.0754	1.28	1.52	0.949	2.42	0.0923	0.456	lm.nb	Cell Soma, Cytoplasm, Dendrite, Endoplasmic Reticulum, Golgi Apparatus, Innate Immune Response, Integral To Membrane, Integral To Plasma Membrane, Membrane, Mitochondrion, Plasma Membrane, Protein Heterodimerization Activity, Response To Drug, Transport	NM_007807.2:1535
Tnfsf15	-0.504	0.29	-1.07	0.0649	0.705	0.475	1.05	0.0931	0.456	lm.nb	Cytokine Activity, Extracellular Space, Immune Response, Integral To Membrane, Membrane, Plasma Membrane, Positive Regulation Of Cytokine Secretion	NM_177371.3:4695
Runx3	0.794	0.459	-0.105	1.69	1.73	0.93	3.23	0.0941	0.456	lm.nb	Cytoplasm, Negative Regulation Of Transcription From Rna Polymerase Ii Promoter, Neurite Development, Nuclear Chromatin, Nucleus, Protein Amino Acid Phosphorylation, Regulation Of Transcriptiondna Dependent, Transcription Dna Dependent	NM_019732.2:100
Fcgrt	0.283	0.164	-0.0383	0.605	1.22	0.974	1.52	0.0949	0.456	lm.nb	Immune Response, Integral To Membrane, Membrane, Plasma Membrane, Receptor Activity	NM_010189.3:750
Tlr8	0.473	0.274	-0.064	1.01	1.39	0.957	2.02	0.0949	0.456	lm.nb	Defense Response To Virus, Dna Binding, I Kappab Kinase Nf Kappab Cascade, Inflammatory Response, Innate Immune Response, Integral To Membrane, Membrane, Receptor Activity, Response To Virus, Signal Transduction	NM_133212.2:110
Tnfrsf14	0.36	0.209	-0.0492	0.768	1.28	0.966	1.7	0.0954	0.456	lm.nb	External Side Of Plasma Membrane, Positive Regulation Of Peptidyl Tyrosine Phosphorylation, Receptor Activity	NM_178931.2:625
Cd5	0.802	0.467	-0.112	1.72	1.74	0.925	3.29	0.0962	0.456	lm.nb	External Side Of Plasma Membrane, Induction Of Apoptosis By Extracellular Signals, Integral To Membrane, Membrane, Plasma Membrane, Receptor Mediated Endocytosis	NM_007650.3:1395
Mmp11	0.709	0.412	-0.0993	1.52	1.63	0.933	2.86	0.0962	0.456	lm.nb		XM_006513318.2:1348
Fcamr	0.73	0.426	-0.105	1.56	1.66	0.93	2.96	0.0975	0.456	lm.nb	Immune Response, Integral To Membrane, Membrane, Plasma Membrane, Receptor Activity, Transmembrane Receptor Activity	NM_001170632.1:542
Timp1	-0.727	0.424	-1.56	0.105	0.604	0.34	1.08	0.0975	0.456	lm.nb		NM_011593.2:436
Ccr2	0.542	0.319	-0.083	1.17	1.46	0.944	2.25	0.0999	0.461	lm.nb	Angiogenesis, Cell Soma, Cytosol, Dendrite, Hemopoiesis, Immune Response, Inflammatory Response, Integral To Membrane, Integral To Plasma Membrane, Membrane, Negative Regulation Of Angiogenesis, Perinuclear Region Of Cytoplasm, Plasma Membrane, Positive Regulation Of T Cell Activation, Signal Transduction	NM_009915.2:2965
Fcer1a	-1.23	0.726	-2.66	0.191	0.426	0.159	1.14	0.1	0.461	lm.nb	Activation Of Jnk Activity, Activation Of Mapk Activity, Cell Surface Receptor Linked Signal Transduction Go 0007166, External Side Of Plasma Membrane, Integral To Membrane, Integral To Plasma Membrane, Lipid Raft, Membrane, Plasma Membrane, Positive Regulation Of Peptidyl Tyrosine Phosphorylation, Receptor Activity, Signal Transduction	NM_010184.1:114
C1ra	0.445	0.264	-0.0727	0.962	1.36	0.951	1.95	0.103	0.461	lm.nb	Calcium Ion Binding, Extracellular Region, Innate Immune Response, Peptidase Activity, Proteolysis, Serine Type Endopeptidase Activity, Serine Type Peptidase Activity	NM_023143.3:1923
Nt5e	0.584	0.348	-0.0988	1.27	1.5	0.934	2.41	0.104	0.461	lm.nb	Anchored To Membrane, Cell Surface, Cytoplasm, Dephosphorylation, Membrane, Membrane Fraction, Nucleotide Binding, Plasma Membrane	NM_011851.3:1600
C4a	0.6	0.358	-0.102	1.3	1.52	0.932	2.47	0.104	0.461	lm.nb		NM_011413.2:56
Cd163	0.504	0.301	-0.0867	1.09	1.42	0.942	2.14	0.105	0.461	lm.nb	Extracellular Region, Inflammatory Response, Integral To Membrane, Membrane, Plasma Membrane, Receptor Mediated Endocytosis	NM_053094.2:3225
C6	0.604	0.362	-0.106	1.31	1.52	0.929	2.49	0.106	0.461	lm.nb	Extracellular Space, Positive Regulation Of Angiogenesis	NM_016704.2:170
Card9	0.44	0.265	-0.0782	0.959	1.36	0.947	1.94	0.107	0.461	lm.nb	Activation Of Nf Kappab Transcription Factor, Cytoplasm, Defense Response To Virus, I Kappab Kinase Nf Kappab Cascade, Protein Homodimerization Activity, Response To Drug	NM_001037747.1:1227
Cd274	0.606	0.366	-0.11	1.32	1.52	0.926	2.5	0.108	0.461	lm.nb	External Side Of Plasma Membrane, Integral To Membrane, Membrane, Plasma Membrane, Receptor Activity	NM_021893.2:515
Irak3	0.273	0.165	-0.0503	0.596	1.21	0.966	1.51	0.109	0.461	lm.nb	Activation Of Nf Kappab Transcription Factor, Apoptosis Go, Cytokine And Chemokine Mediated Signaling Pathway, Cytoplasm, Nucleotide Binding, Nucleus, Phosphorylation, Protein Amino Acid Autophosphorylation, Protein Amino Acid Phosphorylation, Regulation Of Apoptosis, Response To Virus, Signal Transduction	NM_028679.3:921
Ikzf4	0.296	0.179	-0.0553	0.648	1.23	0.962	1.57	0.109	0.461	lm.nb	Dna Binding, Negative Regulation Of Transcription Dna Dependent, Nucleus, Protein Heterodimerization Activity, Protein Homodimerization Activity, Regulation Of Transcriptiondna Dependent, Transcription Dna Dependent, Zinc Ion Binding	NM_011772.2:2057
Il6ra	0.383	0.234	-0.0763	0.842	1.3	0.949	1.79	0.113	0.468	lm.nb	Apical Plasma Membrane, Cell Surface, Cytokine And Chemokine Mediated Signaling Pathway, Extracellular Region, Extracellular Space, Integral To Membrane, Membrane, Positive Regulation Of Cell Proliferation, Positive Regulation Of Peptidyl Tyrosine Phosphorylation, Protein Homodimerization Activity	NM_010559.2:2825
Cxcl13	0.913	0.56	-0.185	2.01	1.88	0.88	4.03	0.114	0.468	lm.nb	Cell Cell Signaling, Chemokine Activity, Cytokine Activity, Defense Response To Bacterium, Extracellular Region, Extracellular Space, Heparin Binding, Immune Response, Inflammatory Response, Protein Heterodimerization Activity, Signal Transduction	NM_018866.2:551
Stat2	0.397	0.244	-0.0804	0.874	1.32	0.946	1.83	0.114	0.468	lm.nb	Cytoplasm, Nucleus, Plasma Membrane	NM_019963.1:1955
Ski	0.229	0.141	-0.0483	0.506	1.17	0.967	1.42	0.116	0.468	lm.nb	Cytoplasm, Negative Regulation Of Cell Proliferation, Negative Regulation Of Transcription From Rna Polymerase Ii Promoter, Nucleus, Positive Regulation Of Transcription From Rna Polymerase Ii Promoter, Regulation Of Apoptosis, Transcription Factor Complex	NM_011385.2:1210
Tyrobp	0.548	0.339	-0.117	1.21	1.46	0.922	2.32	0.117	0.468	lm.nb	Identical Protein Binding, Integral To Membrane, Kinase Activity, Membrane, Phosphorylation	NM_011662.2:130
Il22ra2	1.2	0.743	-0.261	2.65	2.29	0.835	6.29	0.118	0.468	lm.nb	Cytokine And Chemokine Mediated Signaling Pathway, Cytosol, Extracellular Region, Receptor Activity	NM_178258.5:20
Ccrl2	0.51	0.317	-0.112	1.13	1.42	0.925	2.19	0.119	0.468	lm.nb	G Protein Coupled Receptor Activity, G Protein Coupled Receptor Protein Signaling Pathway, Inflammatory Response, Integral To Membrane, Integral To Plasma Membrane, Membrane, Plasma Membrane, Receptor Activity, Signal Transduction	NM_017466.4:655
Ly86	0.563	0.351	-0.124	1.25	1.48	0.918	2.38	0.119	0.468	lm.nb	Extracellular Region, Inflammatory Response, Innate Immune Response	NM_010745.2:725
Cd48	0.682	0.425	-0.152	1.52	1.6	0.9	2.86	0.12	0.468	lm.nb	Anchored To Membrane, External Side Of Plasma Membrane, Integral To Membrane, Lipid Raft, Membrane, Plasma Membrane, Protein Complex, Receptor Activity, Signal Transduction, T Cell Activation	NM_007649.4:30
Il27ra	0.634	0.397	-0.145	1.41	1.55	0.904	2.66	0.122	0.471	lm.nb	Integral To Membrane, Membrane, Receptor Activity	NM_016671.3:2320
Ptprc	0.705	0.452	-0.181	1.59	1.63	0.882	3.01	0.13	0.492	lm.nb	Activation Of Mapk Activity, B Cell Differentiation, Cell Surface, Defense Response To Virus, Dephosphorylation, External Side Of Plasma Membrane, Focal Adhesion, Integral To Membrane, Integral To Plasma Membrane, Membrane, Plasma Membrane, Positive Regulation Of T Cell Proliferation, T Cell Differentiation, T Cell Proliferation	NM_011210.3:2320
Itga4	0.423	0.272	-0.11	0.956	1.34	0.927	1.94	0.13	0.492	lm.nb	Cell Cell Adhesion, Cell Matrix Adhesion, Cell Migration, Cell Surface, External Side Of Plasma Membrane, Heart Development, Heterophilic Cell Adhesion, Integral To Membrane, Integrin Complex, Membrane, Receptor Activity	NM_010576.3:6600
Cd160	0.621	0.4	-0.163	1.41	1.54	0.893	2.65	0.131	0.492	lm.nb	Receptor Binding, Signal Transduction	NM_001163496.1:1403
S100a8	-1.09	0.704	-2.47	0.287	0.469	0.18	1.22	0.132	0.492	lm.nb	Calcium Ion Binding, Cytoplasm, Cytoskeleton, Extracellular Region, Extracellular Space, Membrane, Plasma Membrane	NM_013650.2:227
Ciita	0.769	0.507	-0.225	1.76	1.7	0.856	3.39	0.14	0.508	lm.nb	Negative Regulation Of Transcription Dna Dependent, Negative Regulation Of Transcription From Rna Polymerase Ii Promoter, Nucleotide Binding, Nucleus, Positive Regulation Of Transcription From Rna Polymerase Ii Promoter, Positive Regulation Of Transcriptiondna Dependent, Regulation Of Transcriptiondna Dependent, Transcription Dna Dependent	NM_007575.2:3988
Cd4	0.548	0.362	-0.161	1.26	1.46	0.894	2.39	0.141	0.508	lm.nb	Cell Surface, Cell Surface Receptor Linked Signal Transduction Go 0007166, Cytokine Production, Endoplasmic Reticulum Membrane, External Side Of Plasma Membrane, Immune Response, Integral To Membrane, Lipid Raft, Membrane, Plasma Membrane, T Cell Differentiation	NM_013488.2:950
Ctla4	1.05	0.692	-0.308	2.4	2.07	0.808	5.29	0.141	0.508	lm.nb		NM_009843.3:1475
Fcer1g	0.422	0.279	-0.125	0.969	1.34	0.917	1.96	0.141	0.508	lm.nb	Cell Surface Receptor Linked Signal Transduction Go 0007166, Defense Response To Bacterium, External Side Of Plasma Membrane, Integral To Membrane, Integral To Plasma Membrane, Lipid Raft, Membrane, Plasma Membrane, Positive Regulation Of Immune Response, Receptor Activity, Regulation Of Immune Response, Signal Transduction	NM_010185.4:264
Stat1	0.319	0.211	-0.0948	0.732	1.25	0.936	1.66	0.142	0.508	lm.nb	Axon, Cytoplasm, Dendrite, Jak Stat Cascade, Negative Regulation Of Angiogenesis, Nucleolus, Nucleus, Positive Regulation Of Cell Proliferation, Positive Regulation Of Transcription From Rna Polymerase Ii Promoter, Positive Regulation Of Transcriptiondna Dependent, Response To Bacterium, Transcription Dna Dependent	NM_009283.3:1590
Cd27	0.736	0.488	-0.22	1.69	1.66	0.859	3.23	0.142	0.508	lm.nb	Anti Apoptosis, Apoptosis Go, Cell Surface, External Side Of Plasma Membrane, Integral To Membrane, Membrane, Membrane Fraction, Receptor Activity	NM_001042564.1:730
Ifnar2	0.324	0.215	-0.0981	0.745	1.25	0.934	1.68	0.143	0.508	lm.nb	Cell Proliferation Go 0008283, Cytokine And Chemokine Mediated Signaling Pathway, Extracellular Region, Extracellular Space, Integral To Membrane, Integral To Plasma Membrane, Membrane, Protein Kinase Binding, Receptor Activity, Regulation Of Transcription From Rna Polymerase Ii Promoter	NM_001110498.1:725
Hcst	0.589	0.397	-0.189	1.37	1.5	0.877	2.58	0.148	0.513	lm.nb	Integral To Membrane, Membrane	NM_011827.3:166
Sh2d1a	0.827	0.559	-0.269	1.92	1.77	0.83	3.79	0.15	0.513	lm.nb	Cell Cell Signaling, Cytoplasm, Humoral Immune Response	NM_011364.3:250
Cdkn1a	0.372	0.252	-0.121	0.866	1.29	0.919	1.82	0.15	0.513	lm.nb	Cytoplasm, Cytosol, Negative Regulation Of Apoptosis, Negative Regulation Of Cell Proliferation, Nucleus	NM_007669.4:1670
Xbp1	0.15	0.101	-0.049	0.349	1.11	0.967	1.27	0.15	0.513	lm.nb	Dna Binding, Nucleus, Regulation Of Transcriptiondna Dependent, Response To Drug, Sequence Specific Dna Binding, Transcription Dna Dependent, Transcription Factor Activity	NM_013842.2:825
Cdh5	-0.314	0.212	-0.73	0.103	0.805	0.603	1.07	0.151	0.513	lm.nb	Calcium Ion Binding, Cell Cell Adhesion, Cell Junction, Integral To Membrane, Membrane, Negative Regulation Of Cell Proliferation, Plasma Membrane, Receptor Binding	NM_009868.3:1615
Mmp2	0.326	0.222	-0.109	0.761	1.25	0.927	1.69	0.153	0.513	lm.nb		NM_008610.2:2376
Cd40	0.577	0.394	-0.195	1.35	1.49	0.874	2.55	0.153	0.513	lm.nb	Activation Of Nf Kappab Transcription Factor, Cell Surface, Defense Response To Virus, External Side Of Plasma Membrane, Extracellular Region, Extracellular Space, Inflammatory Response, Integral To Membrane, Membrane, Plasma Membrane, Positive Regulation Of Map Kinase Activity, Positive Regulation Of Transcription From Rna Polymerase Ii Promoter	NM_011611.2:1425
Lilrb3	0.499	0.341	-0.168	1.17	1.41	0.89	2.25	0.154	0.513	lm.nb	Cytokine And Chemokine Mediated Signaling Pathway, Integral To Membrane, Membrane, Plasma Membrane	NM_011095.2:2040
Cd86	0.473	0.325	-0.163	1.11	1.39	0.893	2.16	0.156	0.518	lm.nb	B Cell Activation, Defense Response To Virus, External Side Of Plasma Membrane, Integral To Membrane, Membrane, Plasma Membrane, Positive Regulation Of T Cell Proliferation, Receptor Activity, Receptor Binding, T Cell Activation	NM_019388.3:251
Ahr	0.162	0.111	-0.0567	0.38	1.12	0.961	1.3	0.157	0.519	lm.nb	B Cell Differentiation, Cytoplasm, Cytosol, Nucleus, Positive Regulation Of Transcriptiondna Dependent, Regulation Of Gene Expression, Regulation Of Transcription From Rna Polymerase Ii Promoter, Response To Stress, Response To Toxin, Signal Transduction, Transcription Dna Dependent, Transcription Factor Complex	NM_013464.4:1327
Lair1	0.636	0.44	-0.227	1.5	1.55	0.855	2.83	0.159	0.521	lm.nb	Integral To Membrane, Membrane, Plasma Membrane, Receptor Activity	NM_001113474.1:1865
Tnfrsf13b	0.829	0.576	-0.299	1.96	1.78	0.813	3.89	0.161	0.521	lm.nb	External Side Of Plasma Membrane, Integral To Membrane, Integral To Plasma Membrane, Membrane, Receptor Activity	NM_021349.1:340
C1qbp	-0.182	0.126	-0.43	0.0662	0.882	0.742	1.05	0.162	0.521	lm.nb	Cytoplasm, Extracellular Space, Membrane, Mitochondrion, Nucleus	NM_007573.2:630
Lck	0.42	0.294	-0.156	0.996	1.34	0.897	1.99	0.164	0.524	lm.nb	Cell Surface Receptor Linked Signal Transduction Go 0007166, Cytoplasm, Dephosphorylation, Golgi Apparatus, Lipid Raft, Membrane, Peptidyl Tyrosine Phosphorylation, Plasma Membrane, Positive Regulation Of T Cell Activation, Protein Amino Acid Autophosphorylation, Protein Amino Acid Phosphorylation, T Cell Differentiation	NM_010693.2:1180
Map4k2	0.282	0.198	-0.106	0.671	1.22	0.929	1.59	0.165	0.524	lm.nb	Activation Of Jnk Activity, Cytoplasm, Golgi Apparatus, Innate Immune Response, Kinase Activity, Membrane, Nucleotide Binding, Phosphorylation, Plasma Membrane, Protein Amino Acid Phosphorylation, Protein Kinase Activity, Protein Kinase Cascade, Regulation Of Catalytic Activity, Response To Stress	NM_009006.2:666
Timp2	0.355	0.251	-0.137	0.847	1.28	0.91	1.8	0.168	0.524	lm.nb		NM_011594.3:655
S100a9	-1.01	0.716	-2.42	0.391	0.496	0.187	1.31	0.168	0.524	lm.nb	Calcium Ion Binding, Cytoplasm, Cytoskeleton, Extracellular Region, Extracellular Space, Membrane, Nucleus, Plasma Membrane	NM_009114.2:112
Ptafr	0.5	0.354	-0.194	1.19	1.41	0.874	2.29	0.168	0.524	lm.nb	Cytokine Production, G Protein Coupled Receptor Activity, G Protein Coupled Receptor Protein Signaling Pathway, Inflammatory Response, Integral To Membrane, Membrane, Nucleus, Plasma Membrane, Receptor Activity, Signal Transduction	NM_001081211.1:1685
Tnfaip3	0.318	0.226	-0.124	0.76	1.25	0.918	1.69	0.169	0.524	lm.nb	Anti Apoptosis, Apoptosis Go, Centrosome, Cysteine Type Peptidase Activity, Cytoplasm, Dna Binding, Nucleus, Peptidase Activity, Proteolysis, Ubiquitin Protein Ligase Activity, Zinc Ion Binding	NM_009397.2:232
Ikzf2	0.25	0.178	-0.099	0.599	1.19	0.934	1.51	0.171	0.526	lm.nb	Dna Binding, Nucleus, Positive Regulation Of Transcription From Rna Polymerase Ii Promoter, Protein Heterodimerization Activity, Protein Homodimerization Activity, Regulation Of Transcriptiondna Dependent, Transcription Dna Dependent, Zinc Ion Binding	NM_011770.4:7230
Hlx	0.431	0.309	-0.174	1.04	1.35	0.886	2.05	0.173	0.527	lm.nb	Dna Binding, Nucleus, Positive Regulation Of Cell Proliferation, Regulation Of Transcriptiondna Dependent, Sequence Specific Dna Binding, Transcription Dna Dependent, Transcription Factor Activity	NM_008250.2:1825
Fas	0.291	0.209	-0.118	0.7	1.22	0.921	1.62	0.174	0.527	lm.nb	Cell Surface, Cytoplasm, External Side Of Plasma Membrane, Extracellular Region, Induction Of Apoptosis By Extracellular Signals, Integral To Membrane, Lipid Raft, Membrane, Negative Regulation Of Apoptosis, Nucleus, Perinuclear Region Of Cytoplasm, Plasma Membrane, Response To Toxin, Signal Transduction	NM_007987.2:95
Sigirr	-0.143	0.103	-0.345	0.0585	0.905	0.787	1.04	0.175	0.527	lm.nb	Innate Immune Response, Integral To Membrane, Intrinsic To Membrane, Membrane, Receptor Activity, Signal Transduction, Transmembrane Receptor Activity	NM_023059.3:800
Ccl8	0.558	0.403	-0.232	1.35	1.47	0.851	2.55	0.177	0.531	lm.nb		NM_021443.2:150
Cd247	0.568	0.413	-0.241	1.38	1.48	0.846	2.6	0.179	0.534	lm.nb	Cell Surface Receptor Linked Signal Transduction Go 0007166, Cytoplasm, Identical Protein Binding, Integral To Membrane, Membrane, Plasma Membrane, Receptor Activity, Transmembrane Receptor Activity	NM_001113391.2:215
Il2rg	0.526	0.388	-0.234	1.29	1.44	0.85	2.44	0.185	0.545	lm.nb	Cell Surface, Cytokine And Chemokine Mediated Signaling Pathway, External Side Of Plasma Membrane, Hematopoietin Interferon Classd200 Domain Cytokine Receptor Activity, Integral To Membrane, Membrane, Receptor Activity, Regulation Of Gene Expression	NM_013563.3:1226
Itgb2	0.39	0.287	-0.173	0.953	1.31	0.887	1.94	0.185	0.545	lm.nb	Activation Of Nf Kappab Transcription Factor, Cell Cell Adhesion, Cell Matrix Adhesion, Cell Surface, Integral To Membrane, Integrin Complex, Lipid Raft, Membrane, Membrane Fraction, Multicellular Organismal Development, Positive Regulation Of Angiogenesis	NM_008404.4:2542
Irf4	0.632	0.47	-0.289	1.55	1.55	0.818	2.93	0.189	0.554	lm.nb	Cytoplasm, Dna Binding, Nucleus, Positive Regulation Of Transcription From Rna Polymerase Ii Promoter, Positive Regulation Of Transcriptiondna Dependent, Regulation Of Transcriptiondna Dependent, Transcription Dna Dependent, Transcription Factor Activity	NM_013674.1:1878
Cd81	0.217	0.162	-0.101	0.535	1.16	0.932	1.45	0.191	0.556	lm.nb	Activation Of Mapk Activity, Apical Plasma Membrane, Immunological Synapse, Integral To Membrane, Integral To Plasma Membrane, Membrane, Positive Regulation Of Cell Proliferation, Positive Regulation Of Peptidyl Tyrosine Phosphorylation, Regulation Of Cell Proliferation	NM_133655.2:575
Nos2	-0.609	0.457	-1.5	0.287	0.656	0.353	1.22	0.193	0.557	lm.nb	Cytoplasm, Cytosol, Extracellular Space, Inflammatory Response, Nucleus, Perinuclear Region Of Cytoplasm, Protein Kinase Cascade, Regulation Of Catalytic Activity, Signal Transduction	NM_010927.3:3715
Il13ra1	0.201	0.151	-0.0958	0.497	1.15	0.936	1.41	0.195	0.557	lm.nb	Cytokine And Chemokine Mediated Signaling Pathway, Hematopoietin Interferon Classd200 Domain Cytokine Receptor Activity, Integral To Membrane, Membrane, Receptor Activity	NM_133990.4:845
Tirap	-0.15	0.114	-0.373	0.073	0.901	0.772	1.05	0.198	0.557	lm.nb	Activation Of Jnk Activity, Activation Of Nf Kappab Transcription Factor, Cell Surface Receptor Linked Signal Transduction Go 0007166, Cytoplasm, I Kappab Kinase Nf Kappab Cascade, Inflammatory Response, Myeloid Cell Differentiation, Positive Regulation Of I Kappab Kinase Nf Kappab Cascade, Signal Transduction	NM_001177847.1:200
Cd3e	0.611	0.464	-0.299	1.52	1.53	0.813	2.87	0.198	0.557	lm.nb	Cell Surface Receptor Linked Signal Transduction Go 0007166, External Side Of Plasma Membrane, Immunological Synapse, Induction Of Apoptosis By Extracellular Signals, Integral To Membrane, Membrane, Plasma Membrane, Positive Regulation Of T Cell Activation, Positive Regulation Of T Cell Proliferation, Signal Transduction	NM_007648.4:380
Traf1	0.569	0.432	-0.278	1.42	1.48	0.825	2.67	0.198	0.557	lm.nb	Activation Of Nf Kappab Transcription Factor, Apoptosis Go, Cytoplasm, Regulation Of Apoptosis, Signal Transduction, Zinc Ion Binding	NM_009421.3:1420
Il1rn	-0.474	0.361	-1.18	0.234	0.72	0.441	1.18	0.2	0.557	lm.nb	Centrosome, Cytoplasm, Extracellular Region, Extracellular Space, Negative Regulation Of Apoptosis, Nucleus, Receptor Activity, Vesicle	NM_031167.5:224
Abl1	0.215	0.164	-0.106	0.537	1.16	0.929	1.45	0.2	0.557	lm.nb	Cytoplasm, Cytoskeleton, Cytosol, Mitochondrion, Nucleolus, Nucleus, Peptidyl Tyrosine Phosphorylation, Perinuclear Region Of Cytoplasm, Phosphorylation, Protein Amino Acid Phosphorylation, Response To Dna Damage Stimulus	NM_009594.3:4216
Tagap	0.468	0.359	-0.235	1.17	1.38	0.849	2.25	0.202	0.56	lm.nb	Regulation Of Catalytic Activity, Signal Transduction	NM_145968.2:350
Mbp	0.279	0.215	-0.142	0.699	1.21	0.906	1.62	0.204	0.56	lm.nb	Cell Projection, Cell Soma, Cytoplasm, Membrane, Nucleus, Plasma Membrane, Response To Toxin	NM_010777.3:761
H2-K1	0.186	0.143	-0.0948	0.466	1.14	0.936	1.38	0.205	0.56	lm.nb		NM_001001892.2:1370
Socs3	0.381	0.297	-0.201	0.964	1.3	0.87	1.95	0.21	0.566	lm.nb	Cytoplasm, Jak Stat Cascade, Positive Regulation Of Cell Differentiation, Protein Kinase Cascade, Regulation Of Growth, Signal Transduction	NM_007707.2:585
Ifitm1	0.467	0.366	-0.251	1.19	1.38	0.841	2.27	0.212	0.566	lm.nb	Defense Response To Virus, Integral To Membrane, Membrane, Plasma Membrane	NM_001112715.1:412
Cd36	0.446	0.35	-0.239	1.13	1.36	0.847	2.19	0.212	0.566	lm.nb	Apical Part Of Cell, Cell Surface, Cell Surface Receptor Linked Signal Transduction Go 0007166, External Side Of Plasma Membrane, Golgi Apparatus, Integral To Membrane, Lipid Raft, Membrane, Microsome, Mitochondrion, Negative Regulation Of Angiogenesis, Plasma Membrane, Positive Regulation Of I Kappab Kinase Nf Kappab Cascade	NM_007643.3:1520
Zbtb7b	0.467	0.366	-0.251	1.18	1.38	0.84	2.27	0.213	0.566	lm.nb	Dna Binding, Multicellular Organismal Development, Nucleus, Positive Regulation Of Transcription From Rna Polymerase Ii Promoter, Protein Homodimerization Activity, Regulation Of Transcriptiondna Dependent, Transcription Dna Dependent, Transcription Factor Activity, Zinc Ion Binding	NM_009565.4:2178
Nox1	-0.318	0.252	-0.813	0.177	0.802	0.569	1.13	0.218	0.566	lm.nb	Angiogenesis, Cell Junction, Cell Migration, Cell Projection, Cytoplasm, Endosome, Integral To Membrane, Membrane, Plasma Membrane, Positive Regulation Of Cell Proliferation, Response To Stress, Signal Transduction, Transport	NM_172203.1:475
Casp2	-0.182	0.145	-0.466	0.101	0.881	0.724	1.07	0.218	0.566	lm.nb	Apoptosis Go, Cysteine Type Endopeptidase Activity, Cysteine Type Peptidase Activity, Cytoplasm, Membrane Fraction, Mitochondrion, Negative Regulation Of Apoptosis, Nucleus, Peptidase Activity, Proteolysis, Regulation Of Apoptosis, Soluble Fraction	NM_007610.1:2770
Pparg	0.288	0.229	-0.161	0.736	1.22	0.894	1.67	0.219	0.566	lm.nb	Cytoplasm, Cytosol, Negative Regulation Of Transcription Dna Dependent, Nucleus, Positive Regulation Of Transcription From Rna Polymerase Ii Promoter, Positive Regulation Of Transcriptiondna Dependent, Signal Transduction, Transcription Dna Dependent	NM_011146.1:1060
Notch2	0.22	0.176	-0.124	0.565	1.17	0.918	1.48	0.22	0.566	lm.nb	Cell Surface, Integral To Membrane, Integral To Plasma Membrane, Membrane, Multicellular Organismal Development, Negative Regulation Of Cell Proliferation, Nucleus, Organ Morphogenesis, Plasma Membrane, Regulation Of Transcriptiondna Dependent, Transcription Dna Dependent, Wound Healing	NM_010928.1:5110
Irf5	0.425	0.339	-0.239	1.09	1.34	0.847	2.13	0.22	0.566	lm.nb	Dna Binding, Nucleus, Regulation Of Transcriptiondna Dependent, Transcription Dna Dependent, Transcription Factor Activity	NM_012057.3:1826
Notch1	-0.115	0.0923	-0.296	0.066	0.923	0.815	1.05	0.223	0.566	lm.nb	Cell Surface, Cytoplasm, Golgi Apparatus, Integral To Membrane, Negative Regulation Of Apoptosis, Nucleus, Plasma Membrane, Positive Regulation Of Cell Proliferation, Positive Regulation Of Transcription From Rna Polymerase Ii Promoter, Positive Regulation Of Transcriptiondna Dependent	NM_008714.2:1425
Il11ra1	-0.515	0.414	-1.33	0.297	0.7	0.399	1.23	0.224	0.566	lm.nb	Cytokine And Chemokine Mediated Signaling Pathway, Hematopoietin Interferon Classd200 Domain Cytokine Receptor Activity, Integral To Membrane, Membrane, Positive Regulation Of Cell Proliferation, Receptor Activity	NM_010549.3:22
Vcam1	0.401	0.323	-0.233	1.03	1.32	0.851	2.05	0.225	0.566	lm.nb	Anchored To Membrane, Apical Part Of Cell, Cell Cell Adhesion, Cell Surface, External Side Of Plasma Membrane, Extracellular Space, Heart Development, Heterophilic Cell Adhesion, Integral To Membrane, Integrin Binding, Membrane, Plasma Membrane, Positive Regulation Of T Cell Proliferation	NM_011693.2:1440
Tnfsf14	0.356	0.287	-0.207	0.918	1.28	0.867	1.89	0.225	0.566	lm.nb	Cytokine Activity, Extracellular Region, Extracellular Space, Immune Response, Integral To Membrane, Membrane, Plasma Membrane, Receptor Binding	NM_019418.2:1060
Foxp3	0.607	0.49	-0.353	1.57	1.52	0.783	2.96	0.225	0.566	lm.nb	Cytokine Production, Cytoplasm, Negative Regulation Of Transcription Dna Dependent, Nucleus, Positive Regulation Of Transcription From Rna Polymerase Ii Promoter, Positive Regulation Of Transcriptiondna Dependent, Transcription Dna Dependent, Transcription Factor Complex	NM_054039.1:150
Csf3r	0.636	0.513	-0.37	1.64	1.55	0.774	3.12	0.225	0.566	lm.nb	Cytokine And Chemokine Mediated Signaling Pathway, Hematopoietin Interferon Classd200 Domain Cytokine Receptor Activity, Integral To Membrane, Membrane, Receptor Activity	NM_001252651.1:1294
Ly96	-0.131	0.106	-0.338	0.0764	0.913	0.791	1.05	0.226	0.566	lm.nb	Extracellular Region, Inflammatory Response, Innate Immune Response	NM_016923.1:368
Il2ra	0.656	0.543	-0.407	1.72	1.58	0.754	3.29	0.236	0.588	lm.nb	Cell Surface, Cytokine And Chemokine Mediated Signaling Pathway, External Side Of Plasma Membrane, Integral To Membrane, Membrane, Positive Regulation Of T Cell Proliferation, Receptor Activity	NM_008367.2:325
Cebpb	0.225	0.188	-0.142	0.593	1.17	0.906	1.51	0.24	0.59	lm.nb	Anti Apoptosis, Cytoplasm, Negative Regulation Of Transcription Dna Dependent, Nuclear Chromatin, Nuclear Matrix, Nucleus, Positive Regulation Of Transcription From Rna Polymerase Ii Promoter, Positive Regulation Of Transcriptiondna Dependent, Regulation Of Transcriptiondna Dependent, Transcription Dna Dependent	NM_009883.3:1147
C1qb	0.303	0.253	-0.192	0.798	1.23	0.875	1.74	0.24	0.59	lm.nb	Collagen, Extracellular Region, Innate Immune Response, Protein Homodimerization Activity	NM_009777.2:865
Cd53	0.866	0.725	-0.555	2.29	1.82	0.68	4.89	0.242	0.59	lm.nb	Cell Surface, Immunological Synapse, Integral To Membrane, Membrane	NM_007651.3:2300
Cd83	0.576	0.483	-0.37	1.52	1.49	0.774	2.87	0.242	0.59	lm.nb	External Side Of Plasma Membrane, Integral To Membrane, Membrane	NM_009856.2:1624
Prim1	-0.143	0.12	-0.378	0.093	0.906	0.769	1.07	0.245	0.59	lm.nb	Transcription Dna Dependent	NM_008921.2:1166
Ptpn22	0.434	0.367	-0.285	1.15	1.35	0.821	2.23	0.246	0.59	lm.nb	Cytoplasm, Dephosphorylation, Nucleus, Perinuclear Region Of Cytoplasm, T Cell Differentiation	NM_008979.1:1203
Serping1	0.413	0.35	-0.272	1.1	1.33	0.828	2.14	0.247	0.59	lm.nb	Extracellular Region, Extracellular Space, Innate Immune Response	NM_009776.3:1480
Traf5	0.331	0.281	-0.219	0.881	1.26	0.859	1.84	0.248	0.59	lm.nb	Activation Of Nf Kappab Transcription Factor, Apoptosis Go, Centrosome, Cytoplasm, Positive Regulation Of Cell Proliferation, Regulation Of Apoptosis, Signal Transduction, Ubiquitin Protein Ligase Activity, Zinc Ion Binding	NM_011633.1:1940
Abcf1	0.105	0.0888	-0.0694	0.279	1.08	0.953	1.21	0.248	0.59	lm.nb	Atp Binding, Atpase Activity, Cytoplasm, Nucleoside Triphosphatase Activity, Nucleotide Binding, Nucleus	NM_013854.1:875
Jak3	0.286	0.244	-0.192	0.764	1.22	0.875	1.7	0.251	0.591	lm.nb	B Cell Differentiation, Cytoplasm, Cytoskeleton, Membrane, Positive Regulation Of Immune Response, Positive Regulation Of T Cell Proliferation, Positive Regulation Of Transcription From Rna Polymerase Ii Promoter, Protein Amino Acid Autophosphorylation, Protein Kinase Cascade	NM_010589.5:145
Cmklr1	0.297	0.254	-0.201	0.795	1.23	0.87	1.73	0.251	0.591	lm.nb	G Protein Coupled Receptor Activity, G Protein Coupled Receptor Protein Signaling Pathway, Integral To Membrane, Membrane, Plasma Membrane, Receptor Activity, Signal Transduction	NM_008153.3:445
Smad3	0.185	0.159	-0.128	0.497	1.14	0.915	1.41	0.256	0.595	lm.nb	Cytoplasm, Negative Regulation Of Apoptosis, Nucleus, Plasma Membrane, Positive Regulation Of Transcription From Rna Polymerase Ii Promoter, Positive Regulation Of Transcriptiondna Dependent, Protein Complex, Receptor Complex, Transcription Factor Complex	NM_016769.3:1845
Lilra5	0.249	0.215	-0.173	0.671	1.19	0.887	1.59	0.256	0.595	lm.nb		NM_001081239.2:994
C1s	0.279	0.242	-0.195	0.753	1.21	0.874	1.69	0.258	0.595	lm.nb	Calcium Ion Binding, Extracellular Region, Innate Immune Response, Peptidase Activity, Proteolysis, Serine Type Endopeptidase Activity, Serine Type Peptidase Activity	NM_144938.2:2490
Cd97	0.301	0.262	-0.212	0.814	1.23	0.864	1.76	0.259	0.595	lm.nb	Calcium Ion Binding, Cell Surface Receptor Linked Signal Transduction Go 0007166, G Protein Coupled Receptor Activity, G Protein Coupled Receptor Protein Signaling Pathway, Integral To Membrane, Membrane, Plasma Membrane, Receptor Activity, Signal Transduction, Transmembrane Receptor Activity	NM_011925.1:1975
Tapbp	0.151	0.131	-0.106	0.409	1.11	0.929	1.33	0.259	0.595	lm.nb	Defense Response, Endoplasmic Reticulum, Endoplasmic Reticulum Membrane, Integral To Membrane, Integral To Plasma Membrane, Membrane	NM_009318.2:2195
Tgfbr1	0.11	0.0966	-0.0789	0.3	1.08	0.947	1.23	0.262	0.599	lm.nb	Apical Plasma Membrane, Basolateral Plasma Membrane, Cell Junction, Integral To Membrane, Membrane, Negative Regulation Of Apoptosis, Plasma Membrane, Positive Regulation Of Cell Proliferation, Positive Regulation Of Transcriptiondna Dependent, Protein Complex, Receptor Complex, Signal Transduction	NM_009370.2:4425
Il6	0.411	0.364	-0.302	1.12	1.33	0.811	2.18	0.268	0.609	lm.nb	External Side Of Plasma Membrane, Extracellular Region, Extracellular Space, Negative Regulation Of Apoptosis, Neurite Development, Positive Regulation Of Cell Proliferation, Positive Regulation Of Transcription From Rna Polymerase Ii Promoter, Positive Regulation Of Transcriptiondna Dependent	NM_031168.1:40
Gfi1	0.41	0.366	-0.307	1.13	1.33	0.808	2.19	0.272	0.61	lm.nb	Dna Binding, Negative Regulation Of Transcription Dna Dependent, Negative Regulation Of Transcription From Rna Polymerase Ii Promoter, Nuclear Matrix, Nucleus, Regulation Of Transcriptiondna Dependent, Transcription Dna Dependent, Zinc Ion Binding	NM_010278.2:1875
Irf3	0.218	0.195	-0.165	0.6	1.16	0.892	1.52	0.274	0.61	lm.nb	Cytoplasm, Negative Regulation Of Transcription From Rna Polymerase Ii Promoter, Nucleus, Positive Regulation Of Cytokine Secretion, Positive Regulation Of I Kappab Kinase Nf Kappab Cascade, Protein Homodimerization Activity, Regulation Of Transcriptiondna Dependent, Response To Bacterium, Response To Virus, Transcription Dna Dependent	NM_016849.3:1527
Il1rap	0.147	0.131	-0.111	0.404	1.11	0.926	1.32	0.274	0.61	lm.nb	Cytokine And Chemokine Mediated Signaling Pathway, Extracellular Region, Innate Immune Response, Integral To Membrane, Intrinsic To Membrane, Membrane, Plasma Membrane, Protein Complex, Receptor Activity, Signal Transduction, Transmembrane Receptor Activity	NM_134103.2:945
Entpd1	0.273	0.245	-0.207	0.752	1.21	0.866	1.68	0.274	0.61	lm.nb	Atp Binding, G Protein Coupled Receptor Protein Signaling Pathway, Integral To Membrane, Membrane, Nucleoside Triphosphatase Activity, Nucleotide Binding	NM_009848.3:170
Ube2l3	0.078	0.0701	-0.0594	0.215	1.06	0.96	1.16	0.275	0.61	loglinear	Cell Proliferation Go 0008283, Cytoplasm, Nucleus, Regulation Of Transcriptiondna Dependent, Ubiquitin Protein Ligase Activity	NM_009456.2:1817
Ifngr1	0.105	0.0949	-0.0812	0.291	1.08	0.945	1.22	0.278	0.615	lm.nb	Dendrite, Endoplasmic Reticulum, Integral To Membrane, Membrane, Receptor Activity, Vesicle	NM_010511.2:985
Ptpn6	0.276	0.252	-0.218	0.77	1.21	0.859	1.71	0.283	0.619	lm.nb	Cell Proliferation Go 0008283, Cytokine And Chemokine Mediated Signaling Pathway, Cytoplasm, Dephosphorylation, Nucleus, Peptidyl Tyrosine Phosphorylation, Positive Regulation Of Cell Proliferation	NM_013545.2:1691
Mapk14	0.0812	0.0745	-0.0648	0.227	1.06	0.956	1.17	0.285	0.619	loglinear	Angiogenesis, Cytoplasm, Cytosol, Mitochondrion, Nucleus, Positive Regulation Of Transcription From Rna Polymerase Ii Promoter, Protein Amino Acid Autophosphorylation, Protein Kinase Cascade, Response To Stress, Soluble Fraction, Transcription Dna Dependent	NM_011951.2:1420
Socs1	0.632	0.581	-0.506	1.77	1.55	0.704	3.41	0.285	0.619	lm.nb	Cytokine And Chemokine Mediated Signaling Pathway, Cytoplasmic Vesicle, Jak Stat Cascade, Nucleus, Protein Kinase Binding, Regulation Of Growth	NM_009896.2:1020
H2-Ob	0.819	0.753	-0.657	2.3	1.76	0.634	4.91	0.285	0.619	lm.nb	Integral To Membrane, Lysosome, Membrane	NM_010389.3:1205
Gata3	0.411	0.388	-0.349	1.17	1.33	0.785	2.25	0.298	0.62	lm.nb	Nervous System Development, Nuclear Chromatin, Nucleolus, Nucleus, Positive Regulation Of Cell Differentiation, Positive Regulation Of Transcription From Rna Polymerase Ii Promoter, Positive Regulation Of Transcriptiondna Dependent, Signal Transduction	NM_008091.3:1943
Clu	0.743	0.701	-0.631	2.12	1.67	0.646	4.34	0.298	0.62	lm.nb	Cytoplasm, Cytoplasmic Vesicle, Endoplasmic Reticulum, Extracellular Region, Extracellular Space, Membrane, Mitochondrion, Negative Regulation Of Apoptosis, Neuron Projection, Nucleus, Perinuclear Region Of Cytoplasm, Positive Regulation Of Cell Differentiation, Positive Regulation Of Cell Proliferation	NM_013492.2:354
Ikzf3	0.797	0.754	-0.681	2.27	1.74	0.624	4.84	0.299	0.62	lm.nb	B Cell Activation, Cytoplasm, Dna Binding, Nucleus, Protein Heterodimerization Activity, Protein Homodimerization Activity, Regulation Of Apoptosis, Regulation Of Transcriptiondna Dependent, Transcription Dna Dependent, Zinc Ion Binding	NM_011771.1:675
Rorc	0.336	0.32	-0.291	0.963	1.26	0.817	1.95	0.302	0.62	lm.nb	Multicellular Organismal Development, Nucleus, Protein Amino Acid Phosphorylation, Regulation Of Transcription From Rna Polymerase Ii Promoter, Regulation Of Transcriptiondna Dependent, Sequence Specific Dna Binding, Transcription Dna Dependent, Zinc Ion Binding	NM_011281.2:1687
Arhgdib	0.445	0.424	-0.386	1.28	1.36	0.765	2.42	0.303	0.62	lm.nb	Cytoplasm, Regulation Of Catalytic Activity	NM_007486.4:280
Il21r	0.932	0.89	-0.813	2.68	1.91	0.569	6.39	0.304	0.62	lm.nb	Hematopoietin Interferon Classd200 Domain Cytokine Receptor Activity, Integral To Membrane, Membrane, Receptor Activity, Transmembrane Receptor Activity	NM_021887.1:619
Il7	0.235	0.226	-0.208	0.678	1.18	0.866	1.6	0.306	0.62	lm.nb	Anti Apoptosis, Cytokine Activity, Extracellular Region, Extracellular Space, Growth Factor Activity, Hematopoietin Interferon Classd200 Domain Cytokine Receptor Binding, Immune Response, Negative Regulation Of Apoptosis, Regulation Of Gene Expression	NM_008371.2:1055
Ifi204	0.56	0.541	-0.5	1.62	1.47	0.707	3.07	0.309	0.62	lm.nb		NM_008329.2:1296
Pax5	1	0.966	-0.893	2.89	2	0.538	7.44	0.309	0.62	lm.nb	Multicellular Organismal Development, Negative Regulation Of Transcription Dna Dependent, Nervous System Development, Nucleus, Organ Morphogenesis, Positive Regulation Of Transcription From Rna Polymerase Ii Promoter, Positive Regulation Of Transcriptiondna Dependent, Transcription Dna Dependent, Transcription Factor Complex	NM_008782.2:90
Il15	0.259	0.251	-0.232	0.75	1.2	0.851	1.68	0.31	0.62	lm.nb	Cytokine Activity, Cytoplasm, Extracellular Region, Extracellular Space, Hematopoietin Interferon Classd200 Domain Cytokine Receptor Binding, Immune Response, Positive Regulation Of Cell Proliferation, Positive Regulation Of Immune Response, Positive Regulation Of T Cell Proliferation	NM_008357.2:854
Ncf4	0.507	0.491	-0.456	1.47	1.42	0.729	2.77	0.311	0.62	lm.nb	Cytoplasm, Cytosol, Membrane	NM_008677.2:741
Csf2rb	0.398	0.386	-0.358	1.15	1.32	0.78	2.22	0.311	0.62	lm.nb	Cytokine And Chemokine Mediated Signaling Pathway, Hematopoietin Interferon Classd200 Domain Cytokine Receptor Activity, Integral To Membrane, Membrane, Receptor Activity	NM_007780.4:4185
Cfh	0.237	0.23	-0.213	0.687	1.18	0.863	1.61	0.311	0.62	lm.nb	Cytoplasm, Extracellular Space, Heparin Binding, Nucleus, Plasma Membrane	NM_009888.3:807
Ddx58	0.196	0.192	-0.179	0.572	1.15	0.883	1.49	0.314	0.62	lm.nb	Atp Binding, Cytoplasm, Identical Protein Binding, Innate Immune Response, Nucleotide Binding, Positive Regulation Of Transcription From Rna Polymerase Ii Promoter, Response To Virus, Zinc Ion Binding	NM_172689.3:1751
Ikzf1	0.586	0.573	-0.536	1.71	1.5	0.69	3.27	0.315	0.62	lm.nb	B Cell Differentiation, Hemopoiesis, Negative Regulation Of Transcription Dna Dependent, Nucleus, Positive Regulation Of Transcription From Rna Polymerase Ii Promoter, Positive Regulation Of Transcriptiondna Dependent, Regulation Of Transcriptiondna Dependent, T Cell Differentiation, Transcription Factor Complex	NM_001025597.1:4420
Cd2	0.681	0.666	-0.624	1.99	1.6	0.649	3.96	0.315	0.62	lm.nb	Cell Cell Adhesion, Cell Surface, External Side Of Plasma Membrane, Extracellular Region, Integral To Membrane, Lipid Raft, Membrane, Protein Complex, Protein Homodimerization Activity, Protein Kinase Binding, Receptor Activity, T Cell Activation	NM_013486.2:278
Cd99	0.304	0.298	-0.28	0.888	1.23	0.824	1.85	0.316	0.62	lm.nb	Integral To Membrane, Membrane	NM_025584.2:716
Bst1	0.499	0.491	-0.464	1.46	1.41	0.725	2.76	0.318	0.62	lm.nb	Anchored To Membrane, Membrane, Nucleotide Binding, Plasma Membrane	NM_009763.3:542
Batf3	0.267	0.263	-0.249	0.784	1.2	0.841	1.72	0.318	0.62	lm.nb	Dna Binding, Nucleus, Regulation Of Transcriptiondna Dependent, Sequence Specific Dna Binding, Transcription Dna Dependent, Transcription Factor Activity	NM_030060.2:345
Tlr9	0.43	0.425	-0.402	1.26	1.35	0.757	2.4	0.32	0.62	lm.nb	Activation Of Nf Kappab Transcription Factor, Apical Plasma Membrane, Basolateral Plasma Membrane, Cytoplasm, Cytoplasmic Vesicle, Endoplasmic Reticulum, Endosome, Integral To Membrane, Lysosome, Membrane, Plasma Membrane, Positive Regulation Of Transcription From Rna Polymerase Ii Promoter, Response To Virus, Signal Transduction	NM_031178.2:1801
Itgal	0.477	0.471	-0.446	1.4	1.39	0.734	2.64	0.32	0.62	lm.nb	Cell Cell Adhesion, Cell Surface, Cell Surface Receptor Linked Signal Transduction Go 0007166, External Side Of Plasma Membrane, Heterophilic Cell Adhesion, Immunological Synapse, Integral To Membrane, Integrin Complex, Membrane, Positive Regulation Of T Cell Proliferation, Protein Complex Binding, Receptor Activity	NM_008400.2:950
Ccbp2	0.322	0.318	-0.301	0.945	1.25	0.811	1.93	0.32	0.62	lm.nb	G Protein Coupled Receptor Activity, G Protein Coupled Receptor Protein Signaling Pathway, Integral To Membrane, Membrane, Plasma Membrane, Receptor Activity, Signal Transduction	NM_021609.3:1765
Pdcd1	0.459	0.454	-0.431	1.35	1.37	0.742	2.55	0.32	0.62	lm.nb	Apoptosis Go, External Side Of Plasma Membrane, Integral To Membrane, Membrane	NM_008798.1:1134
Cd22	0.824	0.815	-0.775	2.42	1.77	0.584	5.36	0.321	0.62	lm.nb	Cell Surface Receptor Linked Signal Transduction Go 0007166, External Side Of Plasma Membrane, Integral To Membrane, Integral To Plasma Membrane, Membrane, Plasma Membrane, Sugar Binding	NM_001043317.2:865
Tnfrsf11a	-0.172	0.172	-0.509	0.165	0.888	0.703	1.12	0.326	0.62	lm.nb	Activation Of Nf Kappab Transcription Factor, External Side Of Plasma Membrane, Integral To Membrane, Membrane, Multicellular Organismal Development, Receptor Activity, Transmembrane Receptor Activity	NM_009399.3:3870
Mme	0.595	0.596	-0.573	1.76	1.51	0.672	3.4	0.326	0.62	lm.nb	Axon, Cytoplasm, Dendrite, Endopeptidase Activity, Integral To Membrane, Membrane, Membrane Fraction, Peptidase Activity, Plasma Membrane, Proteolysis, Zinc Ion Binding	NM_008604.3:285
Trem2	0.417	0.418	-0.403	1.24	1.34	0.756	2.36	0.327	0.62	lm.nb	Extracellular Region, Integral To Membrane, Membrane, Plasma Membrane, Receptor Activity, Transmembrane Receptor Activity	NM_031254.2:646
Ccr6	0.947	0.951	-0.917	2.81	1.93	0.53	7.02	0.328	0.62	lm.nb	G Protein Coupled Receptor Activity, G Protein Coupled Receptor Protein Signaling Pathway, Integral To Membrane, Membrane, Plasma Membrane, Receptor Activity, Signal Transduction	NM_001190333.1:660
Fyn	0.173	0.174	-0.168	0.515	1.13	0.89	1.43	0.328	0.62	lm.nb	Cell Surface Receptor Linked Signal Transduction Go 0007166, Endosome, Membrane, Membrane Fraction, Microsome, Mitochondrion, Multicellular Organismal Development, Nucleotide Binding, Peptidyl Tyrosine Phosphorylation, Phosphorylation, Plasma Membrane, Protein Amino Acid Autophosphorylation, Protein Amino Acid Phosphorylation, Regulation Of Cell Shape	NM_008054.2:1030
C9	-0.488	0.493	-1.45	0.479	0.713	0.365	1.39	0.331	0.62	lm.nb	Extracellular Region, Immune Response, Innate Immune Response, Integral To Membrane, Membrane, Plasma Membrane	NM_013485.1:226
Btla	0.707	0.716	-0.696	2.11	1.63	0.617	4.32	0.332	0.62	lm.nb	Cell Surface Receptor Linked Signal Transduction Go 0007166, External Side Of Plasma Membrane, Integral To Membrane, Integral To Plasma Membrane, Membrane, Receptor Activity	NM_177584.3:2050
Cr2	1.77	1.8	-1.75	5.3	3.42	0.298	39.3	0.332	0.62	loglinear	B Cell Activation, External Side Of Plasma Membrane, Protein Homodimerization Activity, Receptor Activity	NM_007758.2:1650
Ifngr2	0.106	0.108	-0.106	0.318	1.08	0.929	1.25	0.333	0.62	lm.nb	Endoplasmic Reticulum, Plasma Membrane, Receptor Activity	NM_008338.3:797
Cd44	0.149	0.152	-0.148	0.447	1.11	0.902	1.36	0.333	0.62	lm.nb	Apical Plasma Membrane, Basolateral Plasma Membrane, Cell Migration, Cell Surface, Cytoplasm, External Side Of Plasma Membrane, Golgi Apparatus, Integral To Membrane, Membrane, Negative Regulation Of Apoptosis, Neurite Development, Nucleus, Plasma Membrane, Positive Regulation Of Peptidyl Tyrosine Phosphorylation, Protein Complex	NM_009851.2:3075
Ccl6	0.382	0.389	-0.38	1.15	1.3	0.768	2.21	0.334	0.62	lm.nb	Chemokine Activity, Cytokine Activity, Extracellular Region, Extracellular Space, Immune Response	NM_009139.2:825
Abcb10	0.176	0.18	-0.176	0.529	1.13	0.885	1.44	0.335	0.62	lm.nb	Atp Binding, Atpase Activity, Integral To Membrane, Membrane, Mitochondrion, Nucleoside Triphosphatase Activity, Nucleotide Binding, Protein Homodimerization Activity, Transport	NM_019552.2:1090
Cd244	0.3	0.307	-0.302	0.902	1.23	0.811	1.87	0.337	0.62	lm.nb		NM_018729.2:262
Muc1	0.32	0.327	-0.322	0.961	1.25	0.8	1.95	0.337	0.62	lm.nb	Anti Apoptosis, Apical Plasma Membrane, Cell Surface, Cytoplasm, Integral To Membrane, Membrane, Nuclear Chromatin, Nucleus, Plasma Membrane	NM_013605.1:1445
Eomes	0.319	0.329	-0.327	0.965	1.25	0.797	1.95	0.341	0.621	lm.nb	Brain Development, Multicellular Organismal Development, Nucleus, Positive Regulation Of Cell Differentiation, Positive Regulation Of Transcription From Rna Polymerase Ii Promoter, Regulation Of Gene Expression, Regulation Of Transcription From Rna Polymerase Ii Promoter, Regulation Of Transcriptiondna Dependent, Transcription Dna Dependent	NM_010136.2:2665
Tnfrsf13c	0.846	0.876	-0.87	2.56	1.8	0.547	5.91	0.342	0.621	lm.nb	External Side Of Plasma Membrane, Integral To Membrane, Membrane, Positive Regulation Of T Cell Proliferation, Receptor Activity, Regulation Of Immune Response	NM_028075.2:1170
Il18	0.323	0.334	-0.332	0.977	1.25	0.795	1.97	0.342	0.621	lm.nb	Angiogenesis, Apical Plasma Membrane, Cytokine Activity, Cytoplasm, Extracellular Region, Extracellular Space, Immune Response, Inflammatory Response, Regulation Of Cell Adhesion	NM_008360.1:270
Il1r2	0.56	0.58	-0.578	1.7	1.47	0.67	3.24	0.343	0.621	lm.nb	Cytokine And Chemokine Mediated Signaling Pathway, Extracellular Region, Integral To Membrane, Membrane, Plasma Membrane, Receptor Activity	NM_010555.4:1077
Stat5a	0.144	0.149	-0.149	0.436	1.1	0.902	1.35	0.343	0.621	lm.nb	Cytoplasm, Jak Stat Cascade, Negative Regulation Of Apoptosis, Nucleus, Positive Regulation Of Cell Proliferation, Positive Regulation Of Transcription From Rna Polymerase Ii Promoter, Regulation Of Cell Adhesion, Regulation Of Transcription From Rna Polymerase Ii Promoter, Signal Transduction, Transcription Dna Dependent	NM_011488.2:1545
Runx1	0.194	0.203	-0.204	0.593	1.14	0.868	1.51	0.347	0.625	lm.nb	Basement Membrane, Hemopoiesis, Myeloid Cell Differentiation, Nucleus, Positive Regulation Of Transcription From Rna Polymerase Ii Promoter, Positive Regulation Of Transcriptiondna Dependent, Regulation Of Transcriptiondna Dependent, Transcription Dna Dependent	NM_001111021.1:3055
Lcp2	0.283	0.3	-0.306	0.872	1.22	0.809	1.83	0.354	0.632	lm.nb	Cytoplasm	NM_010696.3:2605
Bax	-0.174	0.185	-0.536	0.188	0.886	0.69	1.14	0.354	0.632	lm.nb	Cytoplasm, Cytosol, Endoplasmic Reticulum, Endoplasmic Reticulum Membrane, Induction Of Apoptosis By Extracellular Signals, Integral To Membrane, Membrane, Mitochondrion, Nervous System Development, Nucleus, Response To Toxin, Soluble Fraction	NM_007527.3:735
Gpr183	0.506	0.539	-0.55	1.56	1.42	0.683	2.95	0.355	0.632	lm.nb	G Protein Coupled Receptor Activity, G Protein Coupled Receptor Protein Signaling Pathway, Humoral Immune Response, Integral To Membrane, Membrane, Plasma Membrane, Receptor Activity, Signal Transduction	NM_183031.2:238
Il1rl1	-0.254	0.272	-0.788	0.279	0.838	0.579	1.21	0.358	0.632	lm.nb	Cell Surface, Cytokine And Chemokine Mediated Signaling Pathway, External Side Of Plasma Membrane, Extracellular Region, Extracellular Space, Innate Immune Response, Integral To Membrane, Intrinsic To Membrane, Membrane, Negative Regulation Of Cell Proliferation, Plasma Membrane, Receptor Activity, Signal Transduction, Transmembrane Receptor Activity	NM_001025602.2:815
Ccl19	0.855	0.918	-0.945	2.65	1.81	0.519	6.3	0.36	0.632	lm.nb	Chemokine Activity, External Side Of Plasma Membrane, Positive Regulation Of I Kappab Kinase Nf Kappab Cascade	NM_011888.2:465
Bcl6	0.249	0.268	-0.276	0.775	1.19	0.826	1.71	0.36	0.632	lm.nb	B Cell Differentiation, Negative Regulation Of Apoptosis, Negative Regulation Of Transcription Dna Dependent, Nucleus, Regulation Of Transcriptiondna Dependent, Transcription Dna Dependent	NM_009744.3:185
Tnf	0.45	0.486	-0.503	1.4	1.37	0.706	2.64	0.362	0.632	lm.nb	Cell Surface, External Side Of Plasma Membrane, Extracellular Region, Extracellular Space, Integral To Membrane, Integral To Plasma Membrane, Lipid Raft, Membrane, Plasma Membrane, Positive Regulation Of Cell Proliferation, Positive Regulation Of Transcriptiondna Dependent, Response To Virus, Secretory Granule	NM_013693.1:1135
Il1b	0.493	0.536	-0.558	1.54	1.41	0.679	2.92	0.365	0.632	lm.nb	Activation Of Mapk Activity, Activation Of Nf Kappab Transcription Factor, Extracellular Region, Extracellular Space, Inflammatory Response, Positive Regulation Of I Kappab Kinase Nf Kappab Cascade, Positive Regulation Of T Cell Proliferation, Positive Regulation Of Transcription From Rna Polymerase Ii Promoter, Secretory Granule, Vesicle	NM_008361.3:1120
Ccl3	0.304	0.331	-0.345	0.953	1.23	0.787	1.94	0.366	0.632	lm.nb	Calcium Mediated Signaling, Cell Cell Signaling, Cytoplasm, Cytosol, Extracellular Region, Extracellular Space, Immune Response, Inflammatory Response, Positive Regulation Of Transcription From Rna Polymerase Ii Promoter, Regulation Of Cell Shape, Response To Toxin, Soluble Fraction	NM_011337.1:60
Clec5a	0.375	0.409	-0.427	1.18	1.3	0.744	2.26	0.367	0.632	lm.nb	Anti Apoptosis, Cell Surface, Innate Immune Response, Integral To Membrane, Membrane, Plasma Membrane, Positive Regulation Of Cytokine Secretion, Response To Virus, Sugar Binding	NM_001038604.1:605
Mif	-0.196	0.214	-0.615	0.223	0.873	0.653	1.17	0.367	0.632	lm.nb	Cell Surface, Cell Surface Receptor Linked Signal Transduction Go 0007166, Cytoplasm, Extracellular Region, Extracellular Space, Negative Regulation Of Apoptosis, Nucleus, Positive Regulation Of Immune Response	NM_010798.2:373
Il7r	0.4	0.438	-0.459	1.26	1.32	0.728	2.39	0.369	0.632	lm.nb	Cytokine And Chemokine Mediated Signaling Pathway, External Side Of Plasma Membrane, Hematopoietin Interferon Classd200 Domain Cytokine Receptor Activity, Integral To Membrane, Membrane, Receptor Activity, T Cell Differentiation	NM_008372.3:1020
Sell	0.661	0.724	-0.759	2.08	1.58	0.591	4.23	0.369	0.632	lm.nb	Cell Surface, External Side Of Plasma Membrane, Integral To Membrane, Membrane, Plasma Membrane, Regulation Of Apoptosis, Sugar Binding	NM_001164059.1:664
Icos	0.536	0.591	-0.622	1.7	1.45	0.65	3.24	0.372	0.635	lm.nb	External Side Of Plasma Membrane, Integral To Membrane, Integral To Plasma Membrane, Membrane	NM_017480.1:142
C3	0.436	0.483	-0.51	1.38	1.35	0.702	2.61	0.374	0.636	lm.nb	Extracellular Region, Extracellular Space, Inflammatory Response, Innate Immune Response, Positive Regulation Of Angiogenesis	NM_009778.2:285
Cd109	0.287	0.319	-0.338	0.912	1.22	0.791	1.88	0.376	0.636	lm.nb	Anchored To Membrane, Extracellular Region, Extracellular Space, Membrane, Plasma Membrane	NM_153098.3:2720
Plau	0.212	0.237	-0.251	0.676	1.16	0.84	1.6	0.377	0.636	lm.nb	Angiogenesis, Cell Surface, Extracellular Region, Extracellular Space, Kinase Activity, Peptidase Activity, Phosphorylation, Proteolysis, Regulation Of Cell Proliferation, Serine Type Endopeptidase Activity, Serine Type Peptidase Activity, Wound Healing	NM_008873.2:1950
Btk	0.441	0.492	-0.524	1.41	1.36	0.695	2.65	0.378	0.636	lm.nb	Cytoplasm, Cytoplasmic Vesicle, Cytosol, I Kappab Kinase Nf Kappab Cascade, Lipid Raft, Membrane, Nucleus, Peptidyl Tyrosine Phosphorylation, Perinuclear Region Of Cytoplasm, Plasma Membrane, Protein Amino Acid Autophosphorylation, Regulation Of Transcriptiondna Dependent, Transcription Dna Dependent	NM_013482.2:2255
Mmp28	0.154	0.173	-0.185	0.493	1.11	0.88	1.41	0.381	0.638	lm.nb		NM_080453.2:1715
Tfrc	0.241	0.276	-0.3	0.781	1.18	0.812	1.72	0.39	0.65	lm.nb	Cell Surface, Endosome, Extracellular Region, Integral To Membrane, Membrane, Mitochondrion, Peptidase Activity, Perinuclear Region Of Cytoplasm, Plasma Membrane, Proteolysis, Receptor Activity, Receptor Mediated Endocytosis	NM_011638.3:1930
Tnfrsf1b	0.243	0.279	-0.303	0.79	1.18	0.81	1.73	0.39	0.65	lm.nb	Axon, Cell Proliferation Go 0008283, Cell Soma, Cell Surface Receptor Linked Signal Transduction Go 0007166, Immune Response, Inflammatory Response, Integral To Membrane, Lipid Raft, Membrane, Membrane Fraction, Nucleus, Perinuclear Region Of Cytoplasm, Receptor Activity	NM_011610.3:3270
Stat3	0.0768	0.0889	-0.0973	0.251	1.05	0.935	1.19	0.394	0.652	loglinear	Cytoplasm, Jak Stat Cascade, Nucleus, Plasma Membrane, Positive Regulation Of Transcription From Rna Polymerase Ii Promoter, Positive Regulation Of Transcriptiondna Dependent, Regulation Of Transcriptiondna Dependent, Signal Transduction, Transcription Dna Dependent	NM_213659.2:2130
Ctsc	0.12	0.138	-0.152	0.391	1.09	0.9	1.31	0.395	0.652	lm.nb	Cysteine Type Endopeptidase Activity, Cysteine Type Peptidase Activity, Endoplasmic Reticulum, Golgi Apparatus, Identical Protein Binding, Lysosome, Peptidase Activity, Proteolysis, Serine Type Endopeptidase Activity	NM_009982.2:2225
Psmb10	0.206	0.24	-0.263	0.676	1.15	0.833	1.6	0.396	0.652	lm.nb	Cytoplasm, Endopeptidase Activity, Nucleus, Peptidase Activity, Proteasome Complex, Proteolysis, T Cell Proliferation	NM_013640.3:401
Src	0.107	0.125	-0.138	0.352	1.08	0.909	1.28	0.397	0.652	lm.nb	Cytoplasm, Cytoskeleton, Membrane, Mitochondrion, Negative Regulation Of Transcription Dna Dependent, Nucleus, Plasma Membrane, Positive Regulation Of Cytokine Secretion, Positive Regulation Of Map Kinase Activity, Positive Regulation Of Transcriptiondna Dependent, Protein Amino Acid Autophosphorylation	NM_001025395.2:968
Fcgr1	0.311	0.362	-0.399	1.02	1.24	0.758	2.03	0.398	0.652	lm.nb	Cell Surface Receptor Linked Signal Transduction Go 0007166, Defense Response To Bacterium, External Side Of Plasma Membrane, Innate Immune Response, Integral To Membrane, Membrane, Plasma Membrane, Receptor Activity, Receptor Mediated Endocytosis, Regulation Of Immune Response, Response To Bacterium	NM_010186.5:185
Tnfsf13b	0.188	0.22	-0.244	0.62	1.14	0.844	1.54	0.4	0.653	lm.nb	Cytokine Activity, Extracellular Region, Extracellular Space, Immune Response, Integral To Membrane, Membrane, Plasma Membrane, Positive Regulation Of T Cell Proliferation, Regulation Of Immune Response	NM_033622.1:225
Ccl25	0.369	0.434	-0.481	1.22	1.29	0.716	2.33	0.402	0.653	lm.nb	Chemokine Activity, Cytokine Activity, Extracellular Space	NM_009138.3:626
Pdcd1lg2	0.574	0.678	-0.756	1.9	1.49	0.592	3.74	0.405	0.655	lm.nb	Integral To Membrane, Membrane, Plasma Membrane, Positive Regulation Of T Cell Proliferation, Receptor Activity	NM_021396.2:1870
Ltb4r2	0.326	0.386	-0.431	1.08	1.25	0.742	2.12	0.406	0.655	lm.nb	G Protein Coupled Receptor Activity, G Protein Coupled Receptor Protein Signaling Pathway, Integral To Membrane, Membrane, Membrane Fraction, Plasma Membrane, Receptor Activity, Signal Transduction	NM_020490.2:788
Stat5b	0.136	0.162	-0.182	0.453	1.1	0.882	1.37	0.408	0.656	lm.nb	Cytoplasm, Cytosol, Jak Stat Cascade, Negative Regulation Of Apoptosis, Nucleus, Positive Regulation Of Cell Proliferation, Positive Regulation Of Transcription From Rna Polymerase Ii Promoter, Regulation Of Cell Adhesion, Regulation Of Transcription From Rna Polymerase Ii Promoter, Signal Transduction, Transcription Dna Dependent	NM_011489.3:4855
Cxcl12	0.271	0.323	-0.363	0.905	1.21	0.778	1.87	0.409	0.656	lm.nb	Brain Development, Chemokine Activity, Cytokine Activity, External Side Of Plasma Membrane, Extracellular Region, Extracellular Space, Immune Response, Negative Regulation Of Apoptosis, Plasma Membrane, Positive Regulation Of Cell Migration, Positive Regulation Of Cell Proliferation, T Cell Proliferation	NM_021704.3:259
Ets1	0.217	0.262	-0.296	0.73	1.16	0.815	1.66	0.414	0.661	lm.nb	Nucleus, Positive Regulation Of Cell Proliferation, Positive Regulation Of Transcription From Rna Polymerase Ii Promoter, Positive Regulation Of Transcriptiondna Dependent, Regulation Of Transcription From Rna Polymerase Ii Promoter, Transcription Dna Dependent, Transcription Factor Complex	NM_001038642.1:740
Map4k1	0.462	0.563	-0.641	1.57	1.38	0.641	2.96	0.418	0.666	lm.nb	Kinase Activity, Nucleotide Binding, Phosphorylation, Protein Amino Acid Phosphorylation, Protein Kinase Activity, Protein Kinase Cascade, Protein Serine Threonine Kinase Activity, Regulation Of Catalytic Activity, Response To Stress	NM_008279.2:1758
Cd14	0.154	0.189	-0.216	0.525	1.11	0.861	1.44	0.421	0.668	lm.nb	Anchored To Membrane, Cell Surface, Extracellular Space, Inflammatory Response, Innate Immune Response, Lipid Raft, Membrane, Plasma Membrane, Positive Regulation Of Cytokine Secretion	NM_009841.3:235
Jak1	0.0747	0.0926	-0.107	0.256	1.05	0.929	1.19	0.426	0.669	lm.nb	Cytokine And Chemokine Mediated Signaling Pathway, Cytoplasm, Kinase Activity, Nucleotide Binding, Nucleus, Peptidyl Tyrosine Phosphorylation, Phosphorylation, Protein Amino Acid Autophosphorylation, Protein Kinase Cascade	NM_146145.2:4080
H2-DMb2	0.618	0.767	-0.885	2.12	1.53	0.541	4.35	0.427	0.669	lm.nb	Integral To Membrane, Late Endosome, Lysosome, Membrane	NM_010388.4:195
Ccl7	0.334	0.415	-0.479	1.15	1.26	0.718	2.21	0.427	0.669	lm.nb	Chemokine Activity, Cytokine Activity, Extracellular Region, Extracellular Space, Heparin Binding, Immune Response, Inflammatory Response, Positive Regulation Of Cell Migration, Regulation Of Cell Shape	NM_013654.2:215
Cd79b	0.721	0.897	-1.04	2.48	1.65	0.488	5.57	0.428	0.669	lm.nb	Cell Surface Receptor Linked Signal Transduction Go 0007166, Cytoplasm, External Side Of Plasma Membrane, Golgi Apparatus, Integral To Membrane, Membrane, Nucleus, Plasma Membrane, Transmembrane Receptor Activity	NM_008339.2:330
Ccr7	0.595	0.742	-0.859	2.05	1.51	0.551	4.14	0.429	0.669	lm.nb	Activation Of Jnk Activity, External Side Of Plasma Membrane, G Protein Coupled Receptor Protein Signaling Pathway, Immune Response, Inflammatory Response, Integral To Membrane, Membrane, Plasma Membrane, Positive Regulation Of T Cell Proliferation, Signal Transduction	NM_007719.2:755
Nfatc1	0.171	0.214	-0.249	0.591	1.13	0.841	1.51	0.432	0.669	lm.nb	Cytoplasm, Dna Binding, Heart Development, Nuclear Chromatin, Nucleus, Positive Regulation Of Transcription From Rna Polymerase Ii Promoter, Positive Regulation Of Transcriptiondna Dependent, Sequence Specific Dna Binding	NM_016791.4:1570
App	-0.0846	0.106	-0.293	0.124	0.943	0.816	1.09	0.433	0.669	lm.nb	Apical Part Of Cell, Axon, Cell Surface, Cytoplasm, Cytoplasmic Vesicle, Golgi Apparatus, Integral To Membrane, Membrane, Membrane Fraction, Neurite Development, Neuron Projection, Perinuclear Region Of Cytoplasm, Plasma Membrane, Positive Regulation Of Transcription From Rna Polymerase Ii Promoter	NM_007471.2:511
Cxcr6	0.297	0.373	-0.435	1.03	1.23	0.74	2.04	0.433	0.669	lm.nb	G Protein Coupled Receptor Activity, G Protein Coupled Receptor Protein Signaling Pathway, Integral To Membrane, Membrane, Plasma Membrane, Receptor Activity, Signal Transduction	NM_030712.4:650
Tgfbr2	-0.099	0.127	-0.348	0.15	0.934	0.786	1.11	0.442	0.68	lm.nb	Brain Development, Cell Surface, Cytoplasm, Cytosol, External Side Of Plasma Membrane, Integral To Membrane, Integral To Plasma Membrane, Membrane, Membrane Fraction, Negative Regulation Of Cell Proliferation, Organ Morphogenesis, Plasma Membrane, Receptor Complex, Regulation Of Growth	NM_009371.2:475
Thy1	0.201	0.259	-0.306	0.708	1.15	0.809	1.63	0.443	0.68	lm.nb	Anchored To Membrane, Angiogenesis, Cell Cell Adhesion, Cell Surface, Cytosol, Dendrite, Endoplasmic Reticulum, External Side Of Plasma Membrane, Lipid Raft, Membrane, Plasma Membrane, Positive Regulation Of T Cell Activation	NM_009382.3:425
Lif	0.207	0.268	-0.317	0.732	1.15	0.803	1.66	0.445	0.68	lm.nb	Extracellular Region, Extracellular Space, Immune Response, Negative Regulation Of Angiogenesis, Negative Regulation Of Cell Proliferation, Positive Regulation Of Cell Proliferation, Positive Regulation Of Transcription From Rna Polymerase Ii Promoter	NM_008501.2:3435
Pou2f2	0.425	0.551	-0.654	1.5	1.34	0.636	2.84	0.446	0.68	lm.nb	Cytoplasm, Dna Binding, Nucleus, Positive Regulation Of Transcriptiondna Dependent, Regulation Of Transcriptiondna Dependent, Sequence Specific Dna Binding, Transcription Dna Dependent, Transcription Factor Activity	NM_001163554.1:2422
Il16	0.318	0.414	-0.494	1.13	1.25	0.71	2.19	0.449	0.682	lm.nb	Cytokine Activity, Cytoplasm, Extracellular Region, Extracellular Space, Nucleus, Plasma Membrane, Regulation Of Transcriptiondna Dependent, Transcription Dna Dependent	NM_010551.3:3095
Igf2r	-0.0935	0.123	-0.336	0.148	0.937	0.792	1.11	0.455	0.687	lm.nb	Cell Surface, Cytoplasm, Endosome, Extracellular Space, G Protein Coupled Receptor Protein Signaling Pathway, Integral To Membrane, Late Endosome, Lysosome, Membrane, Membrane Fraction, Nucleus, Perinuclear Region Of Cytoplasm, Regulation Of Apoptosis, Transport	NM_010515.1:2585
Ltb	0.482	0.638	-0.768	1.73	1.4	0.587	3.32	0.456	0.687	lm.nb	Cytokine Activity, Extracellular Space, Immune Response, Integral To Membrane, Membrane, Plasma Membrane	NM_008518.2:163
Bcl2	0.205	0.272	-0.328	0.739	1.15	0.797	1.67	0.456	0.687	lm.nb	Cytoplasm, Cytosol, Endoplasmic Reticulum, Endoplasmic Reticulum Membrane, Hemopoiesis, Membrane, Membrane Fraction, Microsome, Mitochondrion, Negative Regulation Of Apoptosis, Nucleus	NM_009741.3:1844
Cd164	-0.0438	0.0597	-0.161	0.0732	0.97	0.895	1.05	0.469	0.702	loglinear	Endosome, Heterophilic Cell Adhesion, Integral To Membrane, Lysosome, Membrane, Plasma Membrane	NM_016898.2:688
Cd19	0.773	1.05	-1.29	2.84	1.71	0.408	7.15	0.469	0.702	lm.nb	External Side Of Plasma Membrane, Integral To Membrane, Membrane	NM_009844.2:1697
Ptger4	-0.108	0.149	-0.4	0.184	0.928	0.758	1.14	0.474	0.703	lm.nb	G Protein Coupled Receptor Activity, G Protein Coupled Receptor Protein Signaling Pathway, Integral To Membrane, Membrane, Plasma Membrane, Positive Regulation Of Cytokine Secretion, Signal Transduction	NM_008965.1:315
Gpi1	0.167	0.231	-0.286	0.62	1.12	0.82	1.54	0.475	0.703	lm.nb	Angiogenesis, Cytokine Activity, Cytoplasm, Cytosol, Extracellular Region, Extracellular Space, Growth Factor Activity, Nucleus, Plasma Membrane, Soluble Fraction	NM_008155.3:2675
Tnfsf11	0.562	0.778	-0.964	2.09	1.48	0.513	4.25	0.476	0.703	lm.nb	Activation Of Jnk Activity, Activation Of Nf Kappab Transcription Factor, Cytoplasm, Extracellular Region, Extracellular Space, Integral To Membrane, Membrane, Plasma Membrane, Positive Regulation Of I Kappab Kinase Nf Kappab Cascade, Positive Regulation Of Transcription From Rna Polymerase Ii Promoter	NM_011613.3:615
Adal	-0.0817	0.114	-0.304	0.141	0.945	0.81	1.1	0.478	0.703	lm.nb		NM_029475.1:1202
Cd80	0.277	0.387	-0.482	1.04	1.21	0.716	2.05	0.48	0.703	lm.nb	External Side Of Plasma Membrane, Integral To Membrane, Membrane, Positive Regulation Of Peptidyl Tyrosine Phosphorylation, Receptor Activity	NM_009855.2:210
Ctnnb1	0.0815	0.114	-0.142	0.305	1.06	0.906	1.24	0.48	0.703	lm.nb	Apical Part Of Cell, Basolateral Plasma Membrane, Cell Junction, Centrosome, Cytoplasm, Cytoskeleton, Cytosol, Membrane, Membrane Fraction, Nucleus, Perinuclear Region Of Cytoplasm, Protein Complex, Transcription Factor Complex	NM_007614.2:2975
Pdgfrb	0.181	0.253	-0.315	0.677	1.13	0.804	1.6	0.481	0.703	lm.nb	Apical Plasma Membrane, Cytoplasm, Cytoplasmic Vesicle, Hemopoiesis, Integral To Membrane, Integral To Plasma Membrane, Lysosome, Membrane, Nucleus, Plasma Membrane, Positive Regulation Of Cell Proliferation, Protein Amino Acid Autophosphorylation, Signal Transduction	NM_008809.1:1185
Fcgr2b	0.24	0.337	-0.42	0.9	1.18	0.747	1.87	0.482	0.703	lm.nb	Cell Surface Receptor Linked Signal Transduction Go 0007166, Cytoplasm, Cytoskeleton, Defense Response, External Side Of Plasma Membrane, Extracellular Region, Immune Response, Integral To Membrane, Integral To Plasma Membrane, Membrane, Plasma Membrane, Receptor Activity, Response To Bacterium	NM_001077189.1:1225
Cd3eap	0.213	0.301	-0.377	0.803	1.16	0.77	1.74	0.485	0.705	lm.nb	Cytoplasm, Mitochondrion, Nucleolus, Nucleus	NM_145822.2:1858
Gp1bb	0.207	0.296	-0.373	0.787	1.15	0.772	1.73	0.489	0.707	lm.nb	Integral To Membrane, Integral To Plasma Membrane, Membrane	NM_010327.2:1555
Il1rl2	0.196	0.282	-0.358	0.749	1.15	0.78	1.68	0.494	0.707	lm.nb	Cytokine And Chemokine Mediated Signaling Pathway, Hematopoietin Interferon Classd200 Domain Cytokine Receptor Activity, Innate Immune Response, Integral To Membrane, Intrinsic To Membrane, Membrane, Receptor Activity, Signal Transduction, Transmembrane Receptor Activity	NM_133193.3:860
Cxcr5	0.636	0.92	-1.17	2.44	1.55	0.445	5.42	0.495	0.707	lm.nb	B Cell Activation, G Protein Coupled Receptor Activity, G Protein Coupled Receptor Protein Signaling Pathway, Integral To Membrane, Membrane, Plasma Membrane, Receptor Activity, Signal Transduction	NM_007551.2:1648
Mmp12	0.293	0.424	-0.538	1.12	1.23	0.689	2.18	0.495	0.707	lm.nb		NM_008605.3:592
Ctss	0.189	0.274	-0.347	0.726	1.14	0.786	1.65	0.495	0.707	lm.nb	Cell Surface, Cysteine Type Endopeptidase Activity, Cysteine Type Peptidase Activity, Lysosome, Membrane, Peptidase Activity, Proteolysis	NM_021281.2:740
Mmp17	0.309	0.448	-0.569	1.19	1.24	0.674	2.28	0.496	0.707	lm.nb		NM_011846.4:3232
Ccl2	0.304	0.472	-0.621	1.23	1.23	0.65	2.34	0.525	0.741	lm.nb	Angiogenesis, Anti Apoptosis, Cell Soma, Cytoplasm, Extracellular Region, Extracellular Space, Immune Response, Inflammatory Response, Negative Regulation Of Angiogenesis, Positive Regulation Of T Cell Activation, Regulation Of Cell Shape	NM_011333.3:415
Il17re	0.105	0.163	-0.215	0.424	1.08	0.862	1.34	0.526	0.741	lm.nb	Cytoplasm, Extracellular Region, Integral To Membrane, Membrane, Receptor Activity	NM_001034029.1:130
Tal1	-0.23	0.359	-0.934	0.474	0.853	0.524	1.39	0.527	0.741	lm.nb	Hemopoiesis, Multicellular Organismal Development, Myeloid Cell Differentiation, Nuclear Chromatin, Nucleus, Positive Regulation Of Transcription From Rna Polymerase Ii Promoter, Positive Regulation Of Transcriptiondna Dependent, Protein Complex, Transcription Dna Dependent, Transcription Factor Complex	NM_011527.2:2490
Xcr1	0.308	0.483	-0.638	1.25	1.24	0.643	2.39	0.529	0.741	lm.nb	G Protein Coupled Receptor Activity, G Protein Coupled Receptor Protein Signaling Pathway, Integral To Membrane, Membrane, Plasma Membrane, Receptor Activity, Signal Transduction	NM_011798.4:350
Bcl3	0.152	0.239	-0.316	0.619	1.11	0.803	1.54	0.53	0.741	lm.nb	Cytoplasm, Negative Regulation Of Apoptosis, Negative Regulation Of Transcription Dna Dependent, Nucleus, Positive Regulation Of Transcription From Rna Polymerase Ii Promoter, Positive Regulation Of Transcriptiondna Dependent, Protein Complex, Response To Virus, Transcription Dna Dependent	NM_033601.3:1620
Chuk	0.0845	0.133	-0.176	0.345	1.06	0.885	1.27	0.531	0.741	lm.nb	Cytoplasm, Cytosol, Kinase Activity, Microsome, Nucleotide Binding, Nucleus, Phosphorylation, Positive Regulation Of I Kappab Kinase Nf Kappab Cascade, Protein Amino Acid Phosphorylation, Protein Kinase Activity	NM_001162410.1:2240
Fn1	0.175	0.277	-0.367	0.717	1.13	0.776	1.64	0.531	0.741	lm.nb	Anti Apoptosis, Apical Plasma Membrane, Basement Membrane, Cell Matrix Adhesion, Extracellular Matrix, Extracellular Space, Wound Healing	NM_010233.1:2627
Tmem173	0.173	0.274	-0.365	0.711	1.13	0.777	1.64	0.533	0.741	lm.nb	Apoptosis Go, Cytoplasm, Defense Response To Virus, Endoplasmic Reticulum, Endoplasmic Reticulum Membrane, Innate Immune Response, Integral To Membrane, Membrane, Mitochondrion, Perinuclear Region Of Cytoplasm, Plasma Membrane, Positive Regulation Of Transcription From Rna Polymerase Ii Promoter	NM_028261.1:130
Psmc2	-0.0301	0.0477	-0.124	0.0635	0.979	0.918	1.04	0.534	0.741	loglinear	Atp Binding, Atpase Activity, Cytoplasm, Mitochondrion, Nucleotide Binding, Nucleus, Proteasome Complex	NM_011188.3:654
Il33	0.241	0.385	-0.515	0.996	1.18	0.7	1.99	0.537	0.744	lm.nb	Cytokine Activity, Extracellular Region, Extracellular Space, Nucleus, Positive Regulation Of Transcription From Rna Polymerase Ii Promoter	NM_133775.1:1011
Lilrb4	-0.254	0.411	-1.06	0.551	0.839	0.48	1.47	0.542	0.747	lm.nb		NM_013532.2:1262
Gpbar1	-0.208	0.339	-0.873	0.456	0.866	0.546	1.37	0.544	0.747	lm.nb		NM_174985.1:385
Mmp14	0.124	0.203	-0.274	0.522	1.09	0.827	1.44	0.545	0.747	lm.nb		NM_008608.3:554
Ms4a1	0.582	0.952	-1.28	2.45	1.5	0.411	5.46	0.546	0.747	lm.nb	B Cell Activation, External Side Of Plasma Membrane, Integral To Membrane, Membrane, Nucleolus	NM_007641.5:166
C4bp	-0.283	0.468	-1.2	0.635	0.822	0.435	1.55	0.55	0.751	lm.nb	Cytoplasm, Extracellular Region, Innate Immune Response	NM_007576.3:580
Mmp25	0.174	0.289	-0.394	0.741	1.13	0.761	1.67	0.553	0.753	lm.nb		NM_001033339.3:2865
Icam1	0.314	0.54	-0.745	1.37	1.24	0.597	2.59	0.565	0.765	lm.nb	Activation Of Nf Kappab Transcription Factor, Cell Cell Adhesion, Cell Surface, External Side Of Plasma Membrane, Extracellular Space, Immunological Synapse, Integral To Membrane, Integrin Binding, Membrane, Plasma Membrane, Protein Complex Binding, Regulation Of Cell Adhesion, Regulation Of Cell Shape	NM_010493.2:2195
Tnfrsf17	0.265	0.456	-0.629	1.16	1.2	0.646	2.23	0.566	0.765	lm.nb	Integral To Membrane, Membrane, Receptor Activity	NM_011608.1:140
Ccl22	-0.192	0.337	-0.853	0.469	0.875	0.554	1.38	0.573	0.773	lm.nb	Chemokine Activity, Cytokine Activity, Extracellular Region, Extracellular Space, Immune Response, Inflammatory Response	NM_009137.2:1096
Traf4	0.0557	0.0985	-0.137	0.249	1.04	0.909	1.19	0.576	0.775	lm.nb	Apoptosis Go, Cell Junction, Cytoplasm, Cytoskeleton, Membrane, Multicellular Organismal Development, Nucleus, Plasma Membrane, Protein Kinase Binding, Regulation Of Apoptosis, Signal Transduction, Ubiquitin Protein Ligase Activity, Zinc Ion Binding	NM_009423.4:2210
Lef1	0.328	0.59	-0.828	1.49	1.26	0.563	2.8	0.582	0.781	lm.nb	Cytoplasm, Negative Regulation Of Apoptosis, Nucleus, Positive Regulation Of Cell Proliferation, Positive Regulation Of Transcription From Rna Polymerase Ii Promoter, Positive Regulation Of Transcriptiondna Dependent, Transcription Dna Dependent, Transcription Factor Complex	NM_010703.3:1337
Tnfsf12	0.222	0.405	-0.571	1.02	1.17	0.673	2.02	0.587	0.785	lm.nb	Angiogenesis, Apoptosis Go, Cytokine Activity, Extracellular Region, Extracellular Space, Immune Response, Integral To Membrane, Membrane, Multicellular Organismal Development, Perinuclear Region Of Cytoplasm, Plasma Membrane	NM_011614.3:1215
Ccl24	0.304	0.558	-0.789	1.4	1.23	0.579	2.64	0.59	0.785	lm.nb	Chemokine Activity, Cytokine Activity, Extracellular Region, Extracellular Space, Immune Response, Inflammatory Response, Positive Regulation Of Angiogenesis, Positive Regulation Of Cell Migration, Regulation Of Cell Shape	NM_019577.4:335
Tlr4	-0.113	0.208	-0.521	0.294	0.925	0.697	1.23	0.591	0.785	lm.nb	Activation Of Mapk Activity, Activation Of Nf Kappab Transcription Factor, Cell Surface, Cytoplasm, External Side Of Plasma Membrane, Integral To Membrane, Integral To Plasma Membrane, Lipid Raft, Membrane, Perinuclear Region Of Cytoplasm, Plasma Membrane, Positive Regulation Of Transcription From Rna Polymerase Ii Promoter, Signal Transduction	NM_021297.2:2510
Il6st	0.0895	0.165	-0.234	0.413	1.06	0.85	1.33	0.592	0.785	lm.nb	Cell Soma, Cytokine And Chemokine Mediated Signaling Pathway, Dendrite, External Side Of Plasma Membrane, Extracellular Space, Positive Regulation Of Cell Proliferation, Positive Regulation Of T Cell Proliferation, Protein Heterodimerization Activity, Signal Transduction	NM_010560.2:2325
Batf	0.194	0.36	-0.512	0.9	1.14	0.701	1.87	0.595	0.785	lm.nb	Dna Binding, Nucleus, Regulation Of Transcriptiondna Dependent, Sequence Specific Dna Binding, Transcription Dna Dependent, Transcription Factor Activity	NM_016767.2:750
Cd6	0.392	0.73	-1.04	1.82	1.31	0.487	3.54	0.596	0.785	lm.nb	Cell Surface, Integral To Membrane, Membrane, Protein Kinase Binding, Receptor Mediated Endocytosis	NM_001037801.2:1315
Casp8	0.0759	0.143	-0.205	0.356	1.05	0.868	1.28	0.6	0.788	lm.nb	Angiogenesis, Apoptosis Go, Centrosome, Cysteine Type Endopeptidase Activity, Cysteine Type Peptidase Activity, Cytoplasm, Cytosol, Heart Development, Identical Protein Binding, Induction Of Apoptosis By Extracellular Signals, Lipid Raft, Mitochondrion, Neuron Projection, Nucleus, Peptidase Activity, Protein Complex, Proteolysis, Regulation Of Apoptosis	NM_009812.2:1463
Ifih1	0.111	0.212	-0.304	0.525	1.08	0.81	1.44	0.604	0.792	lm.nb	Atp Binding, Cytoplasm, Dna Binding, Innate Immune Response, Nucleotide Binding, Nucleus, Regulation Of Apoptosis, Response To Virus, Zinc Ion Binding	NM_027835.2:1997
Cx3cl1	0.0495	0.0948	-0.136	0.235	1.03	0.91	1.18	0.606	0.792	lm.nb	Cell Projection, Cell Surface, Cytokine And Chemokine Mediated Signaling Pathway, Cytoplasm, Extracellular Region, Extracellular Space, Immune Response, Integral To Membrane, Membrane, Negative Regulation Of Apoptosis, Perinuclear Region Of Cytoplasm, Plasma Membrane, Positive Regulation Of Cell Migration, Soluble Fraction, Wound Healing	NM_009142.3:125
Phlpp1	-0.0659	0.127	-0.315	0.183	0.955	0.804	1.14	0.608	0.792	lm.nb		NM_133821.3:3246
Tcf7	0.242	0.469	-0.676	1.16	1.18	0.626	2.24	0.609	0.792	lm.nb	Brain Development, Nucleus, Regulation Of Apoptosis, Regulation Of Cell Proliferation, Regulation Of Transcription From Rna Polymerase Ii Promoter, Regulation Of Transcriptiondna Dependent, Sequence Specific Dna Binding, Transcription Dna Dependent, Transcription Factor Activity, Transcription Factor Complex	NM_009331.3:1810
Bcap31	0.0392	0.0766	-0.111	0.189	1.03	0.926	1.14	0.613	0.792	loglinear	Apoptosis Go, Endoplasmic Reticulum, Immune Response, Integral To Membrane, Integral To Plasma Membrane, Membrane, Mitochondrion, Plasma Membrane, Receptor Activity, Transport	NM_012060.4:65
Mmp23	0.154	0.301	-0.436	0.744	1.11	0.739	1.68	0.613	0.792	lm.nb		NM_011985.3:935
Itln1	0.428	0.842	-1.22	2.08	1.35	0.429	4.22	0.615	0.792	lm.nb		NM_010584.3:853
Cfp	0.154	0.304	-0.442	0.749	1.11	0.736	1.68	0.616	0.792	lm.nb	Extracellular Region, Innate Immune Response	NM_008823.3:1107
Mapk1	0.0448	0.0889	-0.13	0.219	1.03	0.914	1.16	0.618	0.793	lm.nb	Cytoplasm, Cytoskeleton, Cytosol, Mitochondrion, Nucleus, Organ Morphogenesis, Protein Complex, Response To Toxin, Signal Transduction, Soluble Fraction, Transcription Dna Dependent	NM_011949.3:1210
Il15ra	0.119	0.24	-0.351	0.588	1.09	0.784	1.5	0.624	0.796	lm.nb	Endoplasmic Reticulum, Extracellular Region, Golgi Apparatus, Integral To Membrane, Membrane, Nucleus, Plasma Membrane, Receptor Activity	NM_008358.2:800
Prdm1	0.212	0.428	-0.626	1.05	1.16	0.648	2.07	0.624	0.796	lm.nb	Cytoplasm, Dna Binding, Multicellular Organismal Development, Negative Regulation Of Transcription From Rna Polymerase Ii Promoter, Nucleus, Regulation Of Transcriptiondna Dependent, Sequence Specific Dna Binding, Transcription Dna Dependent, Zinc Ion Binding	NM_007548.3:1440
Zeb1	0.125	0.254	-0.373	0.623	1.09	0.772	1.54	0.627	0.797	lm.nb	Cytoplasm, Negative Regulation Of Transcription Dna Dependent, Nervous System Development, Nucleus, Positive Regulation Of Transcription From Rna Polymerase Ii Promoter, Transcription Dna Dependent, Transcription Factor Complex	NM_011546.2:4150
Tslp	-0.303	0.622	-1.52	0.917	0.811	0.348	1.89	0.63	0.8	lm.nb	Cytokine Activity, Extracellular Region, Extracellular Space	NM_021367.1:638
Cd1d1	0.0912	0.19	-0.282	0.464	1.07	0.823	1.38	0.635	0.803	lm.nb	Cell Surface, Cytoplasm, Endosome, External Side Of Plasma Membrane, Immune Response, Innate Immune Response, Integral To Membrane, Late Endosome, Lysosome, Membrane, Plasma Membrane, Positive Regulation Of T Cell Proliferation, Regulation Of Immune Response	NM_007639.3:1340
Csf1	0.223	0.471	-0.7	1.15	1.17	0.616	2.21	0.639	0.807	lm.nb	Cell Proliferation Go 0008283, Extracellular Region, Extracellular Space, Inflammatory Response, Integral To Membrane, Membrane, Perinuclear Region Of Cytoplasm, Plasma Membrane, Positive Regulation Of Cell Migration, Positive Regulation Of Cell Proliferation, Receptor Complex	NM_001113530.1:833
Itgam	0.202	0.428	-0.638	1.04	1.15	0.643	2.06	0.641	0.807	lm.nb	Cell Cell Adhesion, Cell Surface, External Side Of Plasma Membrane, Heparin Binding, Integral To Membrane, Integrin Complex, Membrane, Nucleus, Protein Heterodimerization Activity, Receptor Activity	NM_001082960.1:3025
Relb	0.0846	0.182	-0.272	0.441	1.06	0.828	1.36	0.645	0.81	lm.nb	Cytoplasm, Cytoskeleton, Cytosol, Dna Binding, Nucleus, Regulation Of Transcriptiondna Dependent, Transcription Dna Dependent, Transcription Factor Activity	NM_009046.2:2013
Syk	0.086	0.187	-0.28	0.452	1.06	0.823	1.37	0.649	0.811	lm.nb		NM_011518.2:3970
Il18r1	-0.166	0.362	-0.877	0.544	0.891	0.545	1.46	0.65	0.811	lm.nb	Innate Immune Response, Integral To Membrane, Intrinsic To Membrane, Membrane, Receptor Activity, Signal Transduction, Transmembrane Receptor Activity	NM_001161842.1:620
Klrc1	0.248	0.543	-0.817	1.31	1.19	0.568	2.48	0.652	0.811	lm.nb	External Side Of Plasma Membrane, Receptor Activity	NM_001136068.1:68
Cd82	0.0945	0.209	-0.314	0.503	1.07	0.804	1.42	0.654	0.812	lm.nb	Integral To Membrane, Membrane	NM_001271430.1:186
Ptk2	0.0514	0.116	-0.175	0.278	1.04	0.886	1.21	0.66	0.817	lm.nb	Apical Plasma Membrane, Basolateral Plasma Membrane, Cell Junction, Cytoplasm, Cytoskeleton, Cytosol, Focal Adhesion, Membrane, Negative Regulation Of Apoptosis, Nucleolus, Nucleus, Plasma Membrane, Positive Regulation Of Cell Proliferation, Protein Amino Acid Autophosphorylation	NM_007982.2:1060
Fkbp5	-0.102	0.249	-0.59	0.386	0.932	0.665	1.31	0.685	0.846	lm.nb	Cytoplasm, Membrane, Nucleus	NM_010220.3:2125
Maf	0.117	0.289	-0.45	0.683	1.08	0.732	1.61	0.69	0.85	lm.nb	Cytokine Production, Cytoplasm, Negative Regulation Of Transcription From Rna Polymerase Ii Promoter, Nucleus, Positive Regulation Of Transcription From Rna Polymerase Ii Promoter, Protein Homodimerization Activity, Regulation Of Transcriptiondna Dependent, Transcription Dna Dependent	NM_001025577.2:43
Kit	-0.0901	0.226	-0.533	0.353	0.939	0.691	1.28	0.693	0.85	lm.nb	Activation Of Mapk Activity, Cell Surface, Cytoplasm, External Side Of Plasma Membrane, Extracellular Space, Hemopoiesis, Integral To Membrane, Membrane, Nucleus, Plasma Membrane, Positive Regulation Of Cell Proliferation, Positive Regulation Of Map Kinase Activity, Protein Amino Acid Autophosphorylation	NM_001122733.1:4275
Il4ra	0.123	0.312	-0.489	0.734	1.09	0.713	1.66	0.697	0.85	lm.nb	Cytokine And Chemokine Mediated Signaling Pathway, Extracellular Region, Extracellular Space, Hematopoietin Interferon Classd200 Domain Cytokine Receptor Activity, Integral To Membrane, Membrane, Plasma Membrane, Receptor Activity, Regulation Of Cell Proliferation	NM_001008700.3:670
Mmp19	0.115	0.291	-0.456	0.685	1.08	0.729	1.61	0.697	0.85	lm.nb		NM_021412.2:1140
Ccr3	-0.197	0.502	-1.18	0.787	0.873	0.441	1.73	0.698	0.85	lm.nb	Endosome, Extracellular Space, G Protein Coupled Receptor Activity, G Protein Coupled Receptor Protein Signaling Pathway, Integral To Membrane, Membrane, Plasma Membrane, Positive Regulation Of Angiogenesis, Receptor Activity, Signal Transduction	NM_009914.4:2290
Crlf2	-0.137	0.351	-0.824	0.551	0.91	0.565	1.47	0.7	0.85	lm.nb	Cytokine Activity, Extracellular Region, Integral To Membrane, Membrane, Plasma Membrane, Receptor Activity	NM_001164735.1:1225
Ltb4r1	-0.101	0.261	-0.613	0.411	0.932	0.654	1.33	0.701	0.85	lm.nb	G Protein Coupled Receptor Activity, G Protein Coupled Receptor Protein Signaling Pathway, Integral To Membrane, Membrane, Plasma Membrane, Receptor Activity, Signal Transduction	NM_008519.2:125
Itga6	0.0323	0.0851	-0.135	0.199	1.02	0.911	1.15	0.707	0.855	loglinear	Basement Membrane, Basolateral Plasma Membrane, Cell Surface, External Side Of Plasma Membrane, Integral To Membrane, Integrin Complex, Membrane, Negative Regulation Of Apoptosis, Plasma Membrane, Positive Regulation Of Transcription From Rna Polymerase Ii Promoter	NM_008397.3:910
Tigit	0.167	0.453	-0.721	1.05	1.12	0.607	2.08	0.716	0.856	lm.nb	Cell Surface	NM_001146325.1:730
Trp53	-0.0879	0.24	-0.558	0.382	0.941	0.679	1.3	0.717	0.856	lm.nb	Cytoplasm, Cytosol, Endoplasmic Reticulum, Mitochondrion, Negative Regulation Of Apoptosis, Nuclear Chromatin, Nuclear Matrix, Nucleolus, Nucleus, Positive Regulation Of Transcriptiondna Dependent, Protein Complex, Soluble Fraction, Transcription Factor Complex	NM_011640.1:1835
Casp1	0.0538	0.147	-0.234	0.342	1.04	0.85	1.27	0.717	0.856	lm.nb	Apoptosis Go, Cysteine Type Endopeptidase Activity, Cysteine Type Peptidase Activity, Cytoplasm, Extracellular Region, Neuron Projection, Nucleus, Peptidase Activity, Positive Regulation Of Cytokine Secretion, Protein Complex, Proteolysis, Regulation Of Apoptosis, Response To Drug	NM_009807.2:259
Fcgr3	0.212	0.581	-0.927	1.35	1.16	0.526	2.55	0.718	0.856	lm.nb	Cell Surface Receptor Linked Signal Transduction Go 0007166, Receptor Activity, Regulation Of Immune Response, Signal Transduction	NM_010188.5:1175
Blnk	0.0742	0.206	-0.33	0.478	1.05	0.796	1.39	0.721	0.856	lm.nb	B Cell Activation, Cytoplasm, Membrane, Plasma Membrane	NM_008528.4:1546
Tlr3	0.0623	0.173	-0.277	0.402	1.04	0.825	1.32	0.722	0.856	lm.nb	Activation Of Nf Kappab Transcription Factor, Cell Surface, Cytoplasm, Defense Response, Defense Response To Virus, Endoplasmic Reticulum, Endosome, Integral To Membrane, Membrane, Positive Regulation Of I Kappab Kinase Nf Kappab Cascade, Positive Regulation Of Transcription From Rna Polymerase Ii Promoter, Response To Virus, Signal Transduction	NM_126166.2:1165
Tollip	-0.0409	0.114	-0.265	0.183	0.972	0.832	1.14	0.723	0.856	lm.nb	Cytoplasm, Inflammatory Response, Innate Immune Response, Perinuclear Region Of Cytoplasm, Phosphorylation, Signal Transduction	NM_023764.3:260
Hfe	0.139	0.389	-0.624	0.902	1.1	0.649	1.87	0.723	0.856	lm.nb	Apical Part Of Cell, Cytoplasmic Vesicle, Immune Response, Integral To Membrane, Membrane, Perinuclear Region Of Cytoplasm	NM_010424.4:1505
Il18rap	0.105	0.296	-0.475	0.686	1.08	0.719	1.61	0.724	0.856	lm.nb	Cytokine And Chemokine Mediated Signaling Pathway, Innate Immune Response, Integral To Membrane, Intrinsic To Membrane, Membrane, Receptor Activity, Signal Transduction, Transmembrane Receptor Activity	NM_010553.2:2055
Mmp16	-0.0849	0.241	-0.557	0.387	0.943	0.68	1.31	0.727	0.857	lm.nb		NM_019724.3:3075
Ikbkb	0.0407	0.117	-0.188	0.269	1.03	0.878	1.21	0.73	0.858	lm.nb	Activation Of Nf Kappab Transcription Factor, Cytoplasm, Kinase Activity, Membrane, Microsome, Nucleotide Binding, Nucleus, Phosphorylation, Protein Amino Acid Phosphorylation, Protein Kinase Activity, Protein Serine Threonine Kinase Activity	NM_010546.2:4280
Il10rb	0.0649	0.189	-0.305	0.435	1.05	0.809	1.35	0.734	0.86	lm.nb	Receptor Activity	NM_008349.5:465
H2-Q10	-0.0664	0.198	-0.455	0.322	0.955	0.73	1.25	0.74	0.866	lm.nb		NM_010391.4:890
Smad5	-0.0411	0.126	-0.287	0.205	0.972	0.819	1.15	0.746	0.871	lm.nb	Angiogenesis, Cytoplasm, Multicellular Organismal Development, Nucleus, Positive Regulation Of Transcription From Rna Polymerase Ii Promoter, Protein Amino Acid Phosphorylation, Regulation Of Transcriptiondna Dependent, Transcription Dna Dependent, Transcription Factor Complex	NM_008541.2:2630
Prkcd	0.0474	0.149	-0.244	0.339	1.03	0.844	1.27	0.753	0.876	lm.nb	Cytoplasm, Cytosol, Endoplasmic Reticulum, Membrane, Membrane Fraction, Mitochondrion, Nuclear Matrix, Nucleus, Plasma Membrane, Positive Regulation Of Map Kinase Activity, Protein Amino Acid Autophosphorylation	NM_011103.2:1265
Nfkb1	0.0285	0.0913	-0.151	0.208	1.02	0.901	1.15	0.757	0.879	lm.nb	Cytoplasm, Cytosol, Mitochondrion, Negative Regulation Of Transcription Dna Dependent, Nucleus, Positive Regulation Of Transcription From Rna Polymerase Ii Promoter, Positive Regulation Of Transcriptiondna Dependent, Protein Complex, Signal Transduction, Transcription Dna Dependent	NM_008689.2:2125
Ccl12	0.113	0.37	-0.612	0.838	1.08	0.654	1.79	0.762	0.883	lm.nb		NM_011331.2:56
Nox4	-0.174	0.591	-1.33	0.984	0.886	0.397	1.98	0.77	0.887	lm.nb	Apical Plasma Membrane, Cell Junction, Endoplasmic Reticulum, Focal Adhesion, Integral To Membrane, Membrane, Mitochondrion, Negative Regulation Of Cell Proliferation, Perinuclear Region Of Cytoplasm, Plasma Membrane, Positive Regulation Of Map Kinase Activity	NM_015760.4:1535
Pml	0.11	0.376	-0.627	0.847	1.08	0.648	1.8	0.771	0.887	lm.nb	Cytoplasm, Cytosol, Endoplasmic Reticulum, Endosome, Membrane, Negative Regulation Of Transcription Dna Dependent, Nuclear Matrix, Nucleolus, Nucleus, Response To Virus, Transcription Dna Dependent	NM_008884.2:2765
Pdgfb	0.0627	0.215	-0.359	0.484	1.04	0.78	1.4	0.773	0.887	lm.nb	Basolateral Plasma Membrane, Cell Surface, Cytoplasm, Extracellular Region, Membrane, Multicellular Organismal Development, Negative Regulation Of Transcription Dna Dependent, Positive Regulation Of Cell Proliferation, Positive Regulation Of Transcriptiondna Dependent	NM_011057.3:2325
Myd88	0.0613	0.211	-0.352	0.475	1.04	0.783	1.39	0.773	0.887	lm.nb	Activation Of Nf Kappab Transcription Factor, Cell Surface Receptor Linked Signal Transduction Go 0007166, Cytoplasm, Cytosol, Plasma Membrane, Positive Regulation Of I Kappab Kinase Nf Kappab Cascade, Positive Regulation Of Transcription From Rna Polymerase Ii Promoter, Protein Complex, Response To Virus, Signal Transduction	NM_010851.2:1595
Cd34	-0.0963	0.337	-0.757	0.564	0.935	0.592	1.48	0.777	0.889	lm.nb	Cell Cell Adhesion, Cell Surface, Cytoplasm, External Side Of Plasma Membrane, Extracellular Region, Hemopoiesis, Integral To Membrane, Membrane, Perinuclear Region Of Cytoplasm, Plasma Membrane, Positive Regulation Of Angiogenesis	NM_001111059.1:560
Bid	0.069	0.246	-0.414	0.552	1.05	0.751	1.47	0.781	0.892	lm.nb	Apoptosis Go, Cytoplasm, Cytosol, Membrane, Mitochondrion, Regulation Of Apoptosis, Regulation Of Cell Proliferation	NM_007544.3:1307
Mapk11	0.109	0.394	-0.663	0.881	1.08	0.632	1.84	0.784	0.892	lm.nb	Cytoplasm, Kinase Activity, Nucleotide Binding, Nucleus, Phosphorylation, Protein Amino Acid Phosphorylation, Protein Kinase Activity, Protein Kinase Cascade, Regulation Of Transcriptiondna Dependent, Response To Stress, Soluble Fraction, Transcription Dna Dependent	NM_011161.5:2107
Tgfb2	0.12	0.437	-0.738	0.977	1.09	0.6	1.97	0.786	0.892	lm.nb	Axon, Basement Membrane, Cell Soma, Cell Surface, Cytoplasm, Extracellular Matrix, Extracellular Region, Extracellular Space, Hemopoiesis, Negative Regulation Of Apoptosis, Positive Regulation Of Cell Proliferation, Secretory Granule	NM_009367.1:1685
Irak4	-0.0806	0.295	-0.659	0.498	0.946	0.633	1.41	0.787	0.892	lm.nb	Cytokine And Chemokine Mediated Signaling Pathway, Cytokine Production, Cytoplasm, Innate Immune Response, Kinase Activity, Nucleotide Binding, Phosphorylation, Positive Regulation Of Transcription From Rna Polymerase Ii Promoter, Protein Amino Acid Phosphorylation, Protein Kinase Activity, Signal Transduction	NM_029926.5:250
Ccl20	-0.107	0.398	-0.886	0.673	0.929	0.541	1.59	0.791	0.894	lm.nb	Chemokine Activity, Cytokine Activity, Extracellular Region, Extracellular Space, Immune Response, Inflammatory Response	NM_016960.1:120
Ltbr	-0.0166	0.0636	-0.141	0.108	0.989	0.907	1.08	0.796	0.898	loglinear	Apoptosis Go, Identical Protein Binding, Integral To Membrane, Membrane, Receptor Activity	NM_010736.3:1962
Tgfbi	-0.0568	0.235	-0.518	0.405	0.961	0.698	1.32	0.811	0.909	lm.nb	Extracellular Region, Extracellular Space	NM_009369.4:1295
Masp1	-0.1	0.416	-0.915	0.715	0.933	0.53	1.64	0.812	0.909	lm.nb	Calcium Ion Binding, Extracellular Region, Extracellular Space, Innate Immune Response, Peptidase Activity, Protein Homodimerization Activity, Proteolysis, Serine Type Endopeptidase Activity, Serine Type Peptidase Activity	NM_008555.2:210
Btnl1	0.087	0.364	-0.627	0.801	1.06	0.648	1.74	0.813	0.909	lm.nb		NM_001111094.1:1740
Ceacam1	0.0865	0.364	-0.626	0.799	1.06	0.648	1.74	0.814	0.909	lm.nb	Integral To Membrane, Membrane, Plasma Membrane, Positive Regulation Of Map Kinase Activity, Protein Kinase Binding, Receptor Activity, Signal Transduction	NM_001039185.1:294
Ncam1	0.0627	0.272	-0.47	0.595	1.04	0.722	1.51	0.819	0.912	lm.nb	Anchored To Membrane, Axon, Cell Soma, Cell Surface, Cell Surface Receptor Linked Signal Transduction Go 0007166, External Side Of Plasma Membrane, Heparin Binding, Integral To Membrane, Membrane, Plasma Membrane	NM_001113204.1:740
Ccr9	0.135	0.587	-1.02	1.28	1.1	0.495	2.44	0.82	0.912	lm.nb	G Protein Coupled Receptor Activity, G Protein Coupled Receptor Protein Signaling Pathway, Integral To Membrane, Membrane, Plasma Membrane, Receptor Activity, Signal Transduction	NM_009913.6:820
Rae1	0.0174	0.0774	-0.134	0.169	1.01	0.911	1.12	0.824	0.914	loglinear	Cytoplasm, Nucleus	NM_175112.5:1485
Cxcr4	0.0913	0.421	-0.735	0.917	1.07	0.601	1.89	0.83	0.918	lm.nb	Brain Development, Calcium Mediated Signaling, Cell Surface, Cytoplasmic Vesicle, Endosome, External Side Of Plasma Membrane, Integral To Membrane, Membrane, Nervous System Development, Plasma Membrane, Signal Transduction, T Cell Proliferation	NM_009911.3:704
Tbk1	0.0242	0.115	-0.201	0.249	1.02	0.87	1.19	0.835	0.921	lm.nb	Cytoplasm, Innate Immune Response, Kinase Activity, Nucleotide Binding, Phosphorylation, Positive Regulation Of Transcription From Rna Polymerase Ii Promoter, Protein Amino Acid Phosphorylation, Protein Kinase Activity, Protein Serine Threonine Kinase Activity, Response To Virus	NM_019786.4:440
Timp3	-0.0547	0.276	-0.596	0.487	0.963	0.662	1.4	0.845	0.928	lm.nb		NM_011595.2:2460
Itga5	0.0905	0.458	-0.808	0.989	1.06	0.571	1.98	0.845	0.928	lm.nb	Cell Surface, Cytoplasm, External Side Of Plasma Membrane, Heterophilic Cell Adhesion, Integral To Membrane, Integrin Binding, Integrin Complex, Membrane, Positive Regulation Of Cell Migration, Positive Regulation Of Peptidyl Tyrosine Phosphorylation, Receptor Activity	NM_010577.3:2446
Tnfrsf4	-0.0851	0.458	-0.984	0.813	0.943	0.506	1.76	0.854	0.933	lm.nb	Cell Surface, External Side Of Plasma Membrane, Inflammatory Response, Integral To Membrane, Membrane, Negative Regulation Of Transcription Dna Dependent, Plasma Membrane, Regulation Of Apoptosis, T Cell Proliferation	NM_011659.2:320
Mmp15	0.0217	0.118	-0.209	0.252	1.02	0.865	1.19	0.855	0.933	lm.nb		NM_008609.3:1765
Mmp7	0.139	0.762	-1.35	1.63	1.1	0.391	3.1	0.857	0.933	lm.nb		NM_010810.4:350
Fadd	-0.0272	0.15	-0.322	0.267	0.981	0.8	1.2	0.857	0.933	lm.nb	Apoptosis Go, Cytoplasm, Defense Response To Virus, Identical Protein Binding, Induction Of Apoptosis By Extracellular Signals, Innate Immune Response, Lipid Raft, Neuron Projection, Positive Regulation Of Transcription From Rna Polymerase Ii Promoter, Protein Complex, Regulation Of Apoptosis, Signal Transduction	NM_010175.5:2641
C2	-0.051	0.304	-0.646	0.544	0.965	0.639	1.46	0.868	0.941	lm.nb	Extracellular Region, Innate Immune Response, Peptidase Activity, Proteolysis, Serine Type Endopeptidase Activity, Serine Type Peptidase Activity	NM_013484.2:2359
Litaf	0.0476	0.285	-0.512	0.607	1.03	0.701	1.52	0.869	0.941	lm.nb	Apoptosis Go, Golgi Apparatus, Lysosome, Membrane, Positive Regulation Of I Kappab Kinase Nf Kappab Cascade, Regulation Of Transcriptiondna Dependent, Signal Transduction, Transcription Dna Dependent	NM_019980.1:1100
Cd9	0.0525	0.321	-0.576	0.681	1.04	0.671	1.6	0.871	0.941	lm.nb	Apical Plasma Membrane, Cell Surface, External Side Of Plasma Membrane, Integral To Membrane, Integrin Binding, Membrane, Negative Regulation Of Cell Proliferation, Plasma Membrane	NM_007657.3:620
Ikbkg	-0.0164	0.104	-0.22	0.187	0.989	0.858	1.14	0.876	0.945	lm.nb	Activation Of Nf Kappab Transcription Factor, Cytoplasm, Cytosol, Kinase Activity, Nucleus, Phosphorylation, Protein Heterodimerization Activity, Regulation Of Transcriptiondna Dependent, Response To Dna Damage Stimulus, Transcription Dna Dependent	NM_178590.2:525
Emr1	0.0709	0.472	-0.854	0.996	1.05	0.553	1.99	0.882	0.947	lm.nb	Calcium Ion Binding, Cell Surface Receptor Linked Signal Transduction Go 0007166, External Side Of Plasma Membrane, G Protein Coupled Receptor Activity, G Protein Coupled Receptor Protein Signaling Pathway, Integral To Membrane, Membrane, Plasma Membrane, Receptor Activity, Signal Transduction	NM_010130.1:995
Pecam1	0.0344	0.233	-0.423	0.492	1.02	0.746	1.41	0.884	0.947	lm.nb	Cell Junction, Cell Surface, External Side Of Plasma Membrane, Extracellular Space, Integral To Membrane, Lipid Raft, Membrane, Plasma Membrane, Soluble Fraction, Wound Healing	NM_008816.2:1100
Stat6	0.0103	0.0721	-0.131	0.152	1.01	0.913	1.11	0.887	0.947	loglinear	Cytokine And Chemokine Mediated Signaling Pathway, Cytoplasm, Negative Regulation Of Transcription From Rna Polymerase Ii Promoter, Nuclear Chromatin, Nucleus, Positive Regulation Of Transcription From Rna Polymerase Ii Promoter, Regulation Of Transcriptiondna Dependent, Signal Transduction, Transcription Dna Dependent	NM_009284.2:3465
Ikbke	-0.0473	0.335	-0.704	0.61	0.968	0.614	1.53	0.889	0.947	lm.nb	Cytoplasm, Kinase Activity, Nucleotide Binding, Nucleus, Phosphorylation, Protein Amino Acid Phosphorylation, Protein Kinase Activity, Protein Serine Threonine Kinase Activity, Response To Dna Damage Stimulus	NM_019777.3:2495
Nfkb2	0.0274	0.197	-0.358	0.413	1.02	0.78	1.33	0.89	0.947	lm.nb	Cytoplasm, Cytosol, Dna Binding, Nucleus, Regulation Of Transcriptiondna Dependent, Signal Transduction, Transcription Dna Dependent, Transcription Factor Activity	NM_019408.2:1150
Psmb7	-0.0231	0.167	-0.35	0.304	0.984	0.785	1.23	0.891	0.947	lm.nb	Cytoplasm, Endopeptidase Activity, Nucleus, Peptidase Activity, Proteasome Complex, Proteolysis	NM_011187.1:184
Tgfb3	-0.0458	0.336	-0.704	0.612	0.969	0.614	1.53	0.893	0.947	lm.nb	Activation Of Mapk Activity, Cell Soma, Cell Surface, Cytoplasm, Extracellular Matrix, Extracellular Region, Extracellular Space, Nucleus, Organ Morphogenesis, Positive Regulation Of Transcription From Rna Polymerase Ii Promoter, Positive Regulation Of Transcriptiondna Dependent, Secretory Granule	NM_009368.2:2410
Icam2	-0.0213	0.172	-0.358	0.316	0.985	0.78	1.24	0.902	0.955	lm.nb	Cell Cell Adhesion, Integral To Membrane, Integral To Plasma Membrane, Integrin Binding, Membrane, Plasma Membrane	NM_010494.1:375
Irak1	-0.0119	0.0976	-0.203	0.179	0.992	0.869	1.13	0.904	0.955	loglinear	Activation Of Nf Kappab Transcription Factor, Cytoplasm, Membrane Fraction, Negative Regulation Of Transcription Dna Dependent, Nucleus, Positive Regulation Of Transcription From Rna Polymerase Ii Promoter, Protein Amino Acid Autophosphorylation, Signal Transduction, Soluble Fraction	NM_008363.2:951
Msr1	-0.0337	0.286	-0.594	0.526	0.977	0.663	1.44	0.907	0.956	lm.nb	Collagen, Cytoplasmic Vesicle, Cytosol, Integral To Membrane, Membrane, Plasma Membrane, Receptor Activity, Receptor Mediated Endocytosis	NM_001113326.1:555
Tyk2	-0.0158	0.142	-0.294	0.262	0.989	0.816	1.2	0.912	0.958	lm.nb	Atp Binding, Cytoplasm, Kinase Activity, Nucleotide Binding, Nucleus, Phosphorylation	NM_018793.2:3465
Nfatc3	0.0427	0.385	-0.712	0.798	1.03	0.61	1.74	0.913	0.958	lm.nb	Cytoplasm, Cytosol, Dna Binding, Heart Development, Nucleolus, Nucleus, Plasma Membrane, Positive Regulation Of Transcription From Rna Polymerase Ii Promoter, Positive Regulation Of Transcriptiondna Dependent, Regulation Of Transcriptiondna Dependent, Transcription Factor Activity	NM_010901.2:2260
Ilf3	-0.0246	0.247	-0.509	0.46	0.983	0.703	1.38	0.921	0.965	lm.nb	Cytoplasm, Dna Binding, Mitochondrion, Negative Regulation Of Transcription Dna Dependent, Nucleus, Positive Regulation Of Transcriptiondna Dependent, Regulation Of Transcriptiondna Dependent, Transcription Dna Dependent	NM_010561.2:1902
Dpp4	0.0156	0.17	-0.318	0.349	1.01	0.802	1.27	0.928	0.969	lm.nb	Apical Plasma Membrane, Cell Junction, Cell Projection, Cell Surface, Endoplasmic Reticulum, Extracellular Region, Golgi Apparatus, Integral To Membrane, Membrane, Membrane Fraction, Plasma Membrane, Positive Regulation Of Cell Proliferation, Proteolysis, Soluble Fraction, T Cell Activation	NM_001159543.1:1303
Il17ra	0.0378	0.433	-0.81	0.886	1.03	0.57	1.85	0.931	0.969	lm.nb	Integral To Membrane, Membrane, Receptor Activity	NM_008359.1:312
Ptpn2	-0.00434	0.0515	-0.105	0.0966	0.997	0.93	1.07	0.933	0.969	loglinear	Cytoplasm, Dephosphorylation, Endoplasmic Reticulum, Nucleus	NM_001127177.1:160
Mx1	0.0211	0.251	-0.471	0.513	1.01	0.722	1.43	0.934	0.969	lm.nb	Cytoplasm, Innate Immune Response, Nucleotide Binding, Nucleus, Response To Virus	NM_010846.1:2485
Traf3	-0.0069	0.094	-0.191	0.177	0.995	0.876	1.13	0.942	0.974	lm.nb	Apoptosis Go, Cytoplasm, Endosome, Protein Kinase Binding, Regulation Of Apoptosis, Signal Transduction, Ubiquitin Protein Ligase Activity, Zinc Ion Binding	NM_001048206.1:6385
Cfb	-0.0168	0.231	-0.469	0.436	0.988	0.722	1.35	0.942	0.974	lm.nb	Cell Proliferation Go 0008283, Extracellular Region, Extracellular Space, Innate Immune Response, Peptidase Activity, Proteolysis, Serine Type Endopeptidase Activity, Serine Type Peptidase Activity	NM_008198.2:1685
Pdcd2	0.0132	0.212	-0.401	0.428	1.01	0.757	1.35	0.951	0.978	lm.nb	Apoptosis Go, Cytoplasm, Dna Binding, Nucleus, Zinc Ion Binding	NM_008799.2:837
Rela	-0.00941	0.152	-0.307	0.288	0.993	0.809	1.22	0.951	0.978	lm.nb	Cytoplasm, Cytosol, Negative Regulation Of Apoptosis, Nucleus, Positive Regulation Of Cell Proliferation, Positive Regulation Of Transcription From Rna Polymerase Ii Promoter, Positive Regulation Of Transcriptiondna Dependent, Protein Complex, Transcription Dna Dependent, Transcription Factor Complex	NM_009045.4:645
Mapkapk2	0.0111	0.253	-0.484	0.507	1.01	0.715	1.42	0.965	0.991	lm.nb	Atp Binding, Cytoplasm, Inflammatory Response, Kinase Activity, Nucleotide Binding, Nucleus, Phosphorylation, Protein Amino Acid Phosphorylation, Protein Kinase Activity, Protein Serine Threonine Kinase Activity, Response To Dna Damage Stimulus, Response To Stress	NM_008551.1:1991
Tcf4	0.00592	0.161	-0.309	0.321	1	0.807	1.25	0.971	0.991	lm.nb	Multicellular Organismal Development, Nervous System Development, Nucleus, Positive Regulation Of Transcription From Rna Polymerase Ii Promoter, Positive Regulation Of Transcriptiondna Dependent, Transcription Dna Dependent, Transcription Factor Complex	NM_013685.1:3045
Ifnar1	-0.003	0.0884	-0.176	0.17	0.998	0.885	1.13	0.973	0.991	lm.nb	Defense Response To Virus, Integral To Membrane, Membrane, Receptor Activity, T Cell Activation	NM_010508.1:1195
Psmb5	0.0042	0.134	-0.259	0.267	1	0.836	1.2	0.975	0.991	lm.nb		NM_011186.1:334
Il23r	0.0131	0.42	-0.811	0.837	1.01	0.57	1.79	0.975	0.991	lm.nb	Cytokine And Chemokine Mediated Signaling Pathway, Inflammatory Response, Innate Immune Response, Integral To Membrane, Integral To Plasma Membrane, Jak Stat Cascade, Membrane, Plasma Membrane, Receptor Activity	NM_144548.1:690
Plaur	-0.00748	0.25	-0.497	0.482	0.995	0.709	1.4	0.976	0.991	lm.nb	Anchored To Membrane, Cell Surface, Extracellular Region, Integral To Plasma Membrane, Kinase Activity, Membrane, Negative Regulation Of Apoptosis, Phosphorylation, Plasma Membrane, Receptor Activity, Signal Transduction	NM_011113.3:1085
Pigr	-0.00549	0.196	-0.391	0.38	0.996	0.763	1.3	0.978	0.991	lm.nb	Extracellular Region, Integral To Membrane, Membrane, Plasma Membrane	NM_011082.3:585
Ikbkap	0.00263	0.106	-0.204	0.21	1	0.868	1.16	0.98	0.991	lm.nb	Atp Binding, Cytoplasm, Nucleolus, Nucleus, Protein Kinase Activity, Regulation Of Catalytic Activity, Regulation Of Transcription From Rna Polymerase Ii Promoter, Regulation Of Transcriptiondna Dependent, Transcription Dna Dependent	NM_026079.3:38
Psmd7	0.000907	0.0494	-0.0958	0.0976	1	0.936	1.07	0.985	0.993	loglinear	Proteasome Complex	NM_010817.2:1424
Itgb1	-0.00236	0.145	-0.286	0.281	0.998	0.82	1.22	0.987	0.993	lm.nb	Basement Membrane, Cell Surface, External Side Of Plasma Membrane, Focal Adhesion, Integral To Membrane, Integrin Complex, Lipid Raft, Membrane, Membrane Fraction, Neurite Development, Plasma Membrane, Positive Regulation Of Cell Proliferation	NM_010578.1:1855
Traf6	0.00124	0.0972	-0.189	0.192	1	0.877	1.14	0.99	0.993	loglinear	Cytoplasm, Cytosol, Membrane Fraction, Negative Regulation Of Transcription Dna Dependent, Nucleus, Perinuclear Region Of Cytoplasm, Plasma Membrane, Positive Regulation Of Transcription From Rna Polymerase Ii Promoter, Protein Complex, Signal Transduction	NM_009424.2:980
Cd55	-0.00425	0.372	-0.733	0.724	0.997	0.602	1.65	0.991	0.993	lm.nb	Anchored To Membrane, Apical Plasma Membrane, Cell Surface, External Side Of Plasma Membrane, Innate Immune Response, Lipid Raft, Membrane, Plasma Membrane	NM_010016.2:1058
Tnfaip6	3.89e-15	0.457	-0.896	0.896	1	0.537	1.86	1	1	lm.nb		NM_009398.2:620

## Sheet: WT vs. tcdR, day 2
	Log2 fold change	std error (log2)	Lower confidence limit (log2)	Upper confidence limit (log2)	Linear fold change	Lower confidence limit (linear)	Upper confidence limit (linear)	P-value	BH.p.value	method	Gene.sets	probe.ID
Plaur	3.59	0.248	3.11	4.08	12.1	8.62	16.9	8.35e-15	3.91e-12	lm.nb	Anchored To Membrane, Cell Surface, Extracellular Region, Integral To Plasma Membrane, Kinase Activity, Membrane, Negative Regulation Of Apoptosis, Phosphorylation, Plasma Membrane, Receptor Activity, Signal Transduction	NM_011113.3:1085
Tlr5	-1.67	0.144	-1.95	-1.38	0.315	0.259	0.383	2.31e-12	5.4e-10	lm.nb	Inflammatory Response, Innate Immune Response, Integral To Membrane, Membrane, Membrane Fraction, Receptor Activity, Signal Transduction	NM_016928.2:560
Ccl20	-4.59	0.409	-5.39	-3.79	0.0415	0.0238	0.0724	4.56e-12	7.11e-10	lm.nb	Chemokine Activity, Cytokine Activity, Extracellular Region, Extracellular Space, Immune Response, Inflammatory Response	NM_016960.1:120
Mmp10	4.95	0.478	4.02	5.89	31	16.2	59.2	2.88e-11	3.37e-09	lm.nb		NM_019471.2:1050
App	-1.05	0.106	-1.26	-0.841	0.483	0.418	0.558	9.04e-11	8.39e-09	lm.nb	Apical Part Of Cell, Axon, Cell Surface, Cytoplasm, Cytoplasmic Vesicle, Golgi Apparatus, Integral To Membrane, Membrane, Membrane Fraction, Neurite Development, Neuron Projection, Perinuclear Region Of Cytoplasm, Plasma Membrane, Positive Regulation Of Transcription From Rna Polymerase Ii Promoter	NM_007471.2:511
Btnl1	-3.57	0.365	-4.29	-2.86	0.0839	0.0511	0.138	1.08e-10	8.39e-09	lm.nb		NM_001111094.1:1740
S100a9	6.3	0.714	4.9	7.7	78.7	29.8	208	1.05e-09	7.01e-08	lm.nb	Calcium Ion Binding, Cytoplasm, Cytoskeleton, Extracellular Region, Extracellular Space, Membrane, Nucleus, Plasma Membrane	NM_009114.2:112
Il1b	4.58	0.527	3.55	5.62	24	11.7	49.1	1.42e-09	7.89e-08	lm.nb	Activation Of Mapk Activity, Activation Of Nf Kappab Transcription Factor, Extracellular Region, Extracellular Space, Inflammatory Response, Positive Regulation Of I Kappab Kinase Nf Kappab Cascade, Positive Regulation Of T Cell Proliferation, Positive Regulation Of Transcription From Rna Polymerase Ii Promoter, Secretory Granule, Vesicle	NM_008361.3:1120
Casp1	-1.28	0.147	-1.57	-0.988	0.413	0.338	0.504	1.52e-09	7.89e-08	lm.nb	Apoptosis Go, Cysteine Type Endopeptidase Activity, Cysteine Type Peptidase Activity, Cytoplasm, Extracellular Region, Neuron Projection, Nucleus, Peptidase Activity, Positive Regulation Of Cytokine Secretion, Protein Complex, Proteolysis, Regulation Of Apoptosis, Response To Drug	NM_009807.2:259
S100a8	5.98	0.704	4.6	7.36	63.2	24.3	165	2.3e-09	9.95e-08	lm.nb	Calcium Ion Binding, Cytoplasm, Cytoskeleton, Extracellular Region, Extracellular Space, Membrane, Plasma Membrane	NM_013650.2:227
Mmp15	-1	0.118	-1.23	-0.771	0.499	0.425	0.586	2.34e-09	9.95e-08	lm.nb		NM_008609.3:1765
Socs3	2.4	0.293	1.82	2.97	5.26	3.53	7.83	5.07e-09	1.98e-07	lm.nb	Cytoplasm, Jak Stat Cascade, Positive Regulation Of Cell Differentiation, Protein Kinase Cascade, Regulation Of Growth, Signal Transduction	NM_007707.2:585
Il1rl1	2.08	0.271	1.55	2.61	4.23	2.92	6.11	1.87e-08	6.72e-07	lm.nb	Cell Surface, Cytokine And Chemokine Mediated Signaling Pathway, External Side Of Plasma Membrane, Extracellular Region, Extracellular Space, Innate Immune Response, Integral To Membrane, Intrinsic To Membrane, Membrane, Negative Regulation Of Cell Proliferation, Plasma Membrane, Receptor Activity, Signal Transduction, Transmembrane Receptor Activity	NM_001025602.2:815
Tlr1	-0.911	0.12	-1.15	-0.675	0.532	0.452	0.626	2.4e-08	8.01e-07	lm.nb	Cytoplasmic Vesicle, Defense Response, Immune Response, Inflammatory Response, Innate Immune Response, Integral To Membrane, Intrinsic To Membrane, Membrane, Plasma Membrane, Protein Heterodimerization Activity, Receptor Activity, Signal Transduction, Transmembrane Receptor Activity	NM_030682.1:805
Il17re	-1.23	0.168	-1.56	-0.905	0.425	0.339	0.534	4.25e-08	1.33e-06	lm.nb	Cytoplasm, Extracellular Region, Integral To Membrane, Membrane, Receptor Activity	NM_001034029.1:130
Psmd7	0.358	0.0494	0.261	0.455	1.28	1.2	1.37	5.5e-08	1.61e-06	loglinear	Proteasome Complex	NM_010817.2:1424
Cradd	-0.925	0.133	-1.19	-0.665	0.527	0.44	0.631	1.19e-07	3.28e-06	lm.nb	Apoptosis Go, Regulation Of Apoptosis, Signal Transduction	NM_009950.2:1470
C1qbp	0.867	0.126	0.62	1.11	1.82	1.54	2.17	1.53e-07	3.99e-06	lm.nb	Cytoplasm, Extracellular Space, Membrane, Mitochondrion, Nucleus	NM_007573.2:630
Sigirr	-0.697	0.104	-0.901	-0.494	0.617	0.536	0.71	2.27e-07	5.33e-06	lm.nb	Innate Immune Response, Integral To Membrane, Intrinsic To Membrane, Membrane, Receptor Activity, Signal Transduction, Transmembrane Receptor Activity	NM_023059.3:800
Psmc2	0.32	0.0477	0.226	0.413	1.25	1.17	1.33	2.38e-07	5.33e-06	loglinear	Atp Binding, Atpase Activity, Cytoplasm, Mitochondrion, Nucleotide Binding, Nucleus, Proteasome Complex	NM_011188.3:654
Tlr2	-1.11	0.165	-1.43	-0.784	0.464	0.371	0.581	2.39e-07	5.33e-06	lm.nb	Activation Of Nf Kappab Transcription Factor, Cell Surface, Cytoplasm, Cytoplasmic Vesicle, External Side Of Plasma Membrane, Inflammatory Response, Integral To Membrane, Intrinsic To Membrane, Membrane, Plasma Membrane, Positive Regulation Of Cytokine Secretion, Positive Regulation Of Transcription From Rna Polymerase Ii Promoter, Signal Transduction	NM_011905.2:255
Bcl3	1.5	0.238	1.04	1.97	2.84	2.06	3.92	6.37e-07	1.35e-05	lm.nb	Cytoplasm, Negative Regulation Of Apoptosis, Negative Regulation Of Transcription Dna Dependent, Nucleus, Positive Regulation Of Transcription From Rna Polymerase Ii Promoter, Positive Regulation Of Transcriptiondna Dependent, Protein Complex, Response To Virus, Transcription Dna Dependent	NM_033601.3:1620
Ifngr2	-0.681	0.108	-0.894	-0.469	0.624	0.538	0.722	7.24e-07	1.47e-05	lm.nb	Endoplasmic Reticulum, Plasma Membrane, Receptor Activity	NM_008338.3:797
Tapbp	-0.829	0.132	-1.09	-0.57	0.563	0.471	0.674	7.55e-07	1.47e-05	lm.nb	Defense Response, Endoplasmic Reticulum, Endoplasmic Reticulum Membrane, Integral To Membrane, Integral To Plasma Membrane, Membrane	NM_009318.2:2195
Il1rn	2.24	0.359	1.54	2.94	4.73	2.9	7.7	8.45e-07	1.58e-05	lm.nb	Centrosome, Cytoplasm, Extracellular Region, Extracellular Space, Negative Regulation Of Apoptosis, Nucleus, Receptor Activity, Vesicle	NM_031167.5:224
Cd14	1.15	0.187	0.785	1.52	2.22	1.72	2.87	1.07e-06	1.92e-05	lm.nb	Anchored To Membrane, Cell Surface, Extracellular Space, Inflammatory Response, Innate Immune Response, Lipid Raft, Membrane, Plasma Membrane, Positive Regulation Of Cytokine Secretion	NM_009841.3:235
Pigr	-1.2	0.197	-1.59	-0.818	0.434	0.333	0.567	1.14e-06	1.98e-05	lm.nb	Extracellular Region, Integral To Membrane, Membrane, Plasma Membrane	NM_011082.3:585
Cx3cl1	-0.579	0.0955	-0.766	-0.392	0.67	0.588	0.762	1.34e-06	2.24e-05	lm.nb	Cell Projection, Cell Surface, Cytokine And Chemokine Mediated Signaling Pathway, Cytoplasm, Extracellular Region, Extracellular Space, Immune Response, Integral To Membrane, Membrane, Negative Regulation Of Apoptosis, Perinuclear Region Of Cytoplasm, Plasma Membrane, Positive Regulation Of Cell Migration, Soluble Fraction, Wound Healing	NM_009142.3:125
H2-K1	-0.863	0.143	-1.14	-0.582	0.55	0.452	0.668	1.5e-06	2.42e-05	lm.nb		NM_001001892.2:1370
Casp8	0.853	0.143	0.573	1.13	1.81	1.49	2.19	1.71e-06	2.52e-05	lm.nb	Angiogenesis, Apoptosis Go, Centrosome, Cysteine Type Endopeptidase Activity, Cysteine Type Peptidase Activity, Cytoplasm, Cytosol, Heart Development, Identical Protein Binding, Induction Of Apoptosis By Extracellular Signals, Lipid Raft, Mitochondrion, Neuron Projection, Nucleus, Peptidase Activity, Protein Complex, Proteolysis, Regulation Of Apoptosis	NM_009812.2:1463
Abcb1a	-2.02	0.338	-2.68	-1.36	0.247	0.156	0.391	1.74e-06	2.52e-05	lm.nb	Apical Plasma Membrane, Atp Binding, Atpase Activity, Cell Surface, Integral To Membrane, Membrane, Nucleoside Triphosphatase Activity, Nucleotide Binding, Plasma Membrane, Transport	NM_011076.1:2600
Cxcl10	2.93	0.491	1.97	3.89	7.61	3.91	14.8	1.74e-06	2.52e-05	lm.nb	Chemokine Activity, Cytokine Activity, Defense Response To Virus, External Side Of Plasma Membrane, Extracellular Region, Extracellular Space, Immune Response, Inflammatory Response, Negative Regulation Of Angiogenesis, Positive Regulation Of Cell Migration, Positive Regulation Of Cell Proliferation, Signal Transduction	NM_021274.1:115
Cfb	-1.38	0.231	-1.83	-0.926	0.384	0.281	0.526	1.78e-06	2.52e-05	lm.nb	Cell Proliferation Go 0008283, Extracellular Region, Extracellular Space, Innate Immune Response, Peptidase Activity, Proteolysis, Serine Type Endopeptidase Activity, Serine Type Peptidase Activity	NM_008198.2:1685
Tnfrsf11a	-1.02	0.173	-1.36	-0.681	0.493	0.39	0.624	2.1e-06	2.88e-05	lm.nb	Activation Of Nf Kappab Transcription Factor, External Side Of Plasma Membrane, Integral To Membrane, Membrane, Multicellular Organismal Development, Receptor Activity, Transmembrane Receptor Activity	NM_009399.3:3870
Ctss	-1.61	0.274	-2.15	-1.08	0.327	0.225	0.474	2.15e-06	2.88e-05	lm.nb	Cell Surface, Cysteine Type Endopeptidase Activity, Cysteine Type Peptidase Activity, Lysosome, Membrane, Peptidase Activity, Proteolysis	NM_021281.2:740
Cul9	-1.4	0.24	-1.87	-0.928	0.38	0.274	0.526	2.53e-06	3.29e-05	lm.nb		NM_001081335.2:2552
Tnf	2.81	0.484	1.86	3.76	7.01	3.63	13.5	2.7e-06	3.35e-05	lm.nb	Cell Surface, External Side Of Plasma Membrane, Extracellular Region, Extracellular Space, Integral To Membrane, Integral To Plasma Membrane, Lipid Raft, Membrane, Plasma Membrane, Positive Regulation Of Cell Proliferation, Positive Regulation Of Transcriptiondna Dependent, Response To Virus, Secretory Granule	NM_013693.1:1135
Nos2	2.56	0.442	1.7	3.43	5.92	3.25	10.8	2.72e-06	3.35e-05	lm.nb	Cytoplasm, Cytosol, Extracellular Space, Inflammatory Response, Nucleus, Perinuclear Region Of Cytoplasm, Protein Kinase Cascade, Regulation Of Catalytic Activity, Signal Transduction	NM_010927.3:3715
C9	-3.7	0.639	-4.95	-2.45	0.0769	0.0323	0.183	2.83e-06	3.4e-05	lm.nb	Extracellular Region, Immune Response, Innate Immune Response, Integral To Membrane, Membrane, Plasma Membrane	NM_013485.1:226
Il10rb	-1.08	0.189	-1.45	-0.714	0.472	0.365	0.61	3.3e-06	3.86e-05	lm.nb	Receptor Activity	NM_008349.5:465
Prim1	0.675	0.119	0.442	0.907	1.6	1.36	1.88	3.81e-06	4.25e-05	lm.nb	Transcription Dna Dependent	NM_008921.2:1166
Mif	1.21	0.214	0.795	1.63	2.32	1.74	3.1	3.81e-06	4.25e-05	lm.nb	Cell Surface, Cell Surface Receptor Linked Signal Transduction Go 0007166, Cytoplasm, Extracellular Region, Extracellular Space, Negative Regulation Of Apoptosis, Nucleus, Positive Regulation Of Immune Response	NM_010798.2:373
Tlr3	-0.995	0.176	-1.34	-0.649	0.502	0.395	0.638	4.22e-06	4.59e-05	lm.nb	Activation Of Nf Kappab Transcription Factor, Cell Surface, Cytoplasm, Defense Response, Defense Response To Virus, Endoplasmic Reticulum, Endosome, Integral To Membrane, Membrane, Positive Regulation Of I Kappab Kinase Nf Kappab Cascade, Positive Regulation Of Transcription From Rna Polymerase Ii Promoter, Response To Virus, Signal Transduction	NM_126166.2:1165
Cxcl9	3	0.541	1.94	4.06	8	3.84	16.7	5.49e-06	5.84e-05	lm.nb	Cytokine Activity, Defense Response To Virus, External Side Of Plasma Membrane, Extracellular Region, Extracellular Space	NM_008599.2:40
Ptgs2	1.29	0.233	0.828	1.74	2.44	1.77	3.35	6.23e-06	6.48e-05	lm.nb	Angiogenesis, Cytoplasm, Endoplasmic Reticulum, Inflammatory Response, Membrane, Neuron Projection, Nucleus, Positive Regulation Of Cell Proliferation, Protein Complex	NM_011198.3:675
Cxcl12	-1.77	0.324	-2.4	-1.13	0.294	0.189	0.456	7.16e-06	7.28e-05	lm.nb	Brain Development, Chemokine Activity, Cytokine Activity, External Side Of Plasma Membrane, Extracellular Region, Extracellular Space, Immune Response, Negative Regulation Of Apoptosis, Plasma Membrane, Positive Regulation Of Cell Migration, Positive Regulation Of Cell Proliferation, T Cell Proliferation	NM_021704.3:259
Notch1	-0.503	0.0927	-0.685	-0.321	0.706	0.622	0.8	7.78e-06	7.75e-05	lm.nb	Cell Surface, Cytoplasm, Golgi Apparatus, Integral To Membrane, Negative Regulation Of Apoptosis, Nucleus, Plasma Membrane, Positive Regulation Of Cell Proliferation, Positive Regulation Of Transcription From Rna Polymerase Ii Promoter, Positive Regulation Of Transcriptiondna Dependent	NM_008714.2:1425
Fcgrt	-0.889	0.164	-1.21	-0.566	0.54	0.432	0.675	8.23e-06	7.89e-05	lm.nb	Immune Response, Integral To Membrane, Membrane, Plasma Membrane, Receptor Activity	NM_010189.3:750
Tirap	0.607	0.112	0.387	0.827	1.52	1.31	1.77	8.26e-06	7.89e-05	lm.nb	Activation Of Jnk Activity, Activation Of Nf Kappab Transcription Factor, Cell Surface Receptor Linked Signal Transduction Go 0007166, Cytoplasm, I Kappab Kinase Nf Kappab Cascade, Inflammatory Response, Myeloid Cell Differentiation, Positive Regulation Of I Kappab Kinase Nf Kappab Cascade, Signal Transduction	NM_001177847.1:200
Mmp13	1.91	0.356	1.21	2.61	3.75	2.31	6.09	9.41e-06	8.81e-05	lm.nb		NM_008607.1:190
Igf2r	-0.664	0.124	-0.907	-0.421	0.631	0.533	0.747	9.62e-06	8.82e-05	lm.nb	Cell Surface, Cytoplasm, Endosome, Extracellular Space, G Protein Coupled Receptor Protein Signaling Pathway, Integral To Membrane, Late Endosome, Lysosome, Membrane, Membrane Fraction, Nucleus, Perinuclear Region Of Cytoplasm, Regulation Of Apoptosis, Transport	NM_010515.1:2585
Il15	-1.35	0.254	-1.84	-0.848	0.393	0.279	0.556	1.11e-05	9.94e-05	lm.nb	Cytokine Activity, Cytoplasm, Extracellular Region, Extracellular Space, Hematopoietin Interferon Classd200 Domain Cytokine Receptor Binding, Immune Response, Positive Regulation Of Cell Proliferation, Positive Regulation Of Immune Response, Positive Regulation Of T Cell Proliferation	NM_008357.2:854
Kit	-1.25	0.236	-1.71	-0.788	0.42	0.305	0.579	1.13e-05	9.94e-05	lm.nb	Activation Of Mapk Activity, Cell Surface, Cytoplasm, External Side Of Plasma Membrane, Extracellular Space, Hemopoiesis, Integral To Membrane, Membrane, Nucleus, Plasma Membrane, Positive Regulation Of Cell Proliferation, Positive Regulation Of Map Kinase Activity, Protein Amino Acid Autophosphorylation	NM_001122733.1:4275
Abl1	-0.871	0.165	-1.2	-0.547	0.547	0.437	0.684	1.21e-05	0.000105	lm.nb	Cytoplasm, Cytoskeleton, Cytosol, Mitochondrion, Nucleolus, Nucleus, Peptidyl Tyrosine Phosphorylation, Perinuclear Region Of Cytoplasm, Phosphorylation, Protein Amino Acid Phosphorylation, Response To Dna Damage Stimulus	NM_009594.3:4216
Mmp16	-1.35	0.257	-1.85	-0.846	0.392	0.277	0.556	1.26e-05	0.000107	lm.nb		NM_019724.3:3075
Adal	-0.617	0.118	-0.848	-0.386	0.652	0.555	0.765	1.33e-05	0.000111	lm.nb		NM_029475.1:1202
Traf3	-0.498	0.0956	-0.685	-0.31	0.708	0.622	0.806	1.43e-05	0.000117	lm.nb	Apoptosis Go, Cytoplasm, Endosome, Protein Kinase Binding, Regulation Of Apoptosis, Signal Transduction, Ubiquitin Protein Ligase Activity, Zinc Ion Binding	NM_001048206.1:6385
Tcf4	-0.838	0.161	-1.15	-0.522	0.56	0.45	0.697	1.46e-05	0.000118	lm.nb	Multicellular Organismal Development, Nervous System Development, Nucleus, Positive Regulation Of Transcription From Rna Polymerase Ii Promoter, Positive Regulation Of Transcriptiondna Dependent, Transcription Dna Dependent, Transcription Factor Complex	NM_013685.1:3045
Mr1	-1.29	0.253	-1.79	-0.798	0.408	0.289	0.575	1.86e-05	0.000147	lm.nb	Endoplasmic Reticulum, Immune Response, Integral To Membrane, Membrane	NM_008209.4:1360
Tmem173	1.4	0.273	0.86	1.93	2.63	1.82	3.81	1.88e-05	0.000147	lm.nb	Apoptosis Go, Cytoplasm, Defense Response To Virus, Endoplasmic Reticulum, Endoplasmic Reticulum Membrane, Innate Immune Response, Integral To Membrane, Membrane, Mitochondrion, Perinuclear Region Of Cytoplasm, Plasma Membrane, Positive Regulation Of Transcription From Rna Polymerase Ii Promoter	NM_028261.1:130
Nfil3	1.39	0.272	0.854	1.92	2.62	1.81	3.79	1.93e-05	0.000148	lm.nb	Dna Binding, Negative Regulation Of Transcription From Rna Polymerase Ii Promoter, Nucleus, Regulation Of Transcriptiondna Dependent, Sequence Specific Dna Binding, Transcription Dna Dependent, Transcription Factor Activity	NM_017373.3:1299
Casp3	-0.479	0.0945	-0.665	-0.294	0.717	0.631	0.816	2.07e-05	0.000156	lm.nb	Cytoplasm, Cytosol, Heart Development, Mitochondrion, Negative Regulation Of Apoptosis, Nucleus, Proteolysis, Soluble Fraction	NM_009810.2:630
Csf3r	2.54	0.505	1.55	3.53	5.82	2.93	11.6	2.31e-05	0.000171	lm.nb	Cytokine And Chemokine Mediated Signaling Pathway, Hematopoietin Interferon Classd200 Domain Cytokine Receptor Activity, Integral To Membrane, Membrane, Receptor Activity	NM_001252651.1:1294
Ncam1	-1.37	0.273	-1.91	-0.836	0.387	0.267	0.56	2.36e-05	0.000173	lm.nb	Anchored To Membrane, Axon, Cell Soma, Cell Surface, Cell Surface Receptor Linked Signal Transduction Go 0007166, External Side Of Plasma Membrane, Heparin Binding, Integral To Membrane, Membrane, Plasma Membrane	NM_001113204.1:740
Hif1a	0.833	0.166	0.507	1.16	1.78	1.42	2.23	2.4e-05	0.000173	lm.nb	Cytoplasm, Negative Regulation Of Apoptosis, Nucleolus, Nucleus, Positive Regulation Of Cell Proliferation, Positive Regulation Of Transcription From Rna Polymerase Ii Promoter, Positive Regulation Of Transcriptiondna Dependent, Signal Transduction, Transcription Dna Dependent, Transcription Factor Complex	NM_010431.1:2335
Phlpp1	-0.642	0.129	-0.894	-0.39	0.641	0.538	0.763	2.56e-05	0.00018	lm.nb		NM_133821.3:3246
Timp1	2.12	0.424	1.29	2.95	4.34	2.44	7.73	2.57e-05	0.00018	lm.nb		NM_011593.2:436
Ly96	-0.506	0.108	-0.717	-0.295	0.704	0.608	0.815	5.87e-05	0.000404	lm.nb	Extracellular Region, Inflammatory Response, Innate Immune Response	NM_016923.1:368
Cd3eap	1.4	0.3	0.813	1.99	2.64	1.76	3.97	6.35e-05	0.000431	lm.nb	Cytoplasm, Mitochondrion, Nucleolus, Nucleus	NM_145822.2:1858
Icam2	-0.811	0.175	-1.15	-0.469	0.57	0.45	0.722	6.73e-05	0.00045	lm.nb	Cell Cell Adhesion, Integral To Membrane, Integral To Plasma Membrane, Integrin Binding, Membrane, Plasma Membrane	NM_010494.1:375
Mx1	-1.17	0.253	-1.67	-0.678	0.443	0.314	0.625	6.82e-05	0.00045	lm.nb	Cytoplasm, Innate Immune Response, Nucleotide Binding, Nucleus, Response To Virus	NM_010846.1:2485
Cdh5	-0.964	0.214	-1.38	-0.545	0.513	0.384	0.685	9.84e-05	0.00064	lm.nb	Calcium Ion Binding, Cell Cell Adhesion, Cell Junction, Integral To Membrane, Membrane, Negative Regulation Of Cell Proliferation, Plasma Membrane, Receptor Binding	NM_009868.3:1615
Cxcr3	-0.847	0.188	-1.22	-0.478	0.556	0.43	0.718	0.000102	0.000652	lm.nb	Calcium Mediated Signaling, Cytokine And Chemokine Mediated Signaling Pathway, External Side Of Plasma Membrane, G Protein Coupled Receptor Activity, G Protein Coupled Receptor Protein Signaling Pathway, Integral To Membrane, Membrane, Plasma Membrane, Receptor Activity, Signal Transduction	NM_009910.2:605
Pecam1	-1.04	0.234	-1.5	-0.582	0.486	0.354	0.668	0.000117	0.000741	lm.nb	Cell Junction, Cell Surface, External Side Of Plasma Membrane, Extracellular Space, Integral To Membrane, Lipid Raft, Membrane, Plasma Membrane, Soluble Fraction, Wound Healing	NM_008816.2:1100
Ikbke	-1.48	0.336	-2.14	-0.825	0.358	0.226	0.564	0.000128	0.000798	lm.nb	Cytoplasm, Kinase Activity, Nucleotide Binding, Nucleus, Phosphorylation, Protein Amino Acid Phosphorylation, Protein Kinase Activity, Protein Serine Threonine Kinase Activity, Response To Dna Damage Stimulus	NM_019777.3:2495
Ikbkg	-0.465	0.106	-0.672	-0.257	0.725	0.628	0.837	0.000137	0.000843	lm.nb	Activation Of Nf Kappab Transcription Factor, Cytoplasm, Cytosol, Kinase Activity, Nucleus, Phosphorylation, Protein Heterodimerization Activity, Regulation Of Transcriptiondna Dependent, Response To Dna Damage Stimulus, Transcription Dna Dependent	NM_178590.2:525
Il6	1.53	0.35	0.845	2.22	2.89	1.8	4.64	0.000143	0.000871	lm.nb	External Side Of Plasma Membrane, Extracellular Region, Extracellular Space, Negative Regulation Of Apoptosis, Neurite Development, Positive Regulation Of Cell Proliferation, Positive Regulation Of Transcription From Rna Polymerase Ii Promoter, Positive Regulation Of Transcriptiondna Dependent	NM_031168.1:40
Zeb1	-1.11	0.256	-1.61	-0.612	0.462	0.327	0.654	0.000152	0.000914	lm.nb	Cytoplasm, Negative Regulation Of Transcription Dna Dependent, Nervous System Development, Nucleus, Positive Regulation Of Transcription From Rna Polymerase Ii Promoter, Transcription Dna Dependent, Transcription Factor Complex	NM_011546.2:4150
Itga6	0.369	0.0851	0.203	0.536	1.29	1.15	1.45	0.000158	0.000935	loglinear	Basement Membrane, Basolateral Plasma Membrane, Cell Surface, External Side Of Plasma Membrane, Integral To Membrane, Integrin Complex, Membrane, Negative Regulation Of Apoptosis, Plasma Membrane, Positive Regulation Of Transcription From Rna Polymerase Ii Promoter	NM_008397.3:910
Mmp2	-0.957	0.222	-1.39	-0.521	0.515	0.381	0.697	0.000173	0.00101	lm.nb		NM_008610.2:2376
Tnfsf15	-1.29	0.302	-1.88	-0.697	0.409	0.272	0.617	0.000191	0.00111	lm.nb	Cytokine Activity, Extracellular Space, Immune Response, Integral To Membrane, Membrane, Plasma Membrane, Positive Regulation Of Cytokine Secretion	NM_177371.3:4695
Ifnar2	-0.919	0.216	-1.34	-0.495	0.529	0.394	0.71	0.000204	0.00117	lm.nb	Cell Proliferation Go 0008283, Cytokine And Chemokine Mediated Signaling Pathway, Extracellular Region, Extracellular Space, Integral To Membrane, Integral To Plasma Membrane, Membrane, Protein Kinase Binding, Receptor Activity, Regulation Of Transcription From Rna Polymerase Ii Promoter	NM_001110498.1:725
Timp2	-1.06	0.251	-1.56	-0.573	0.478	0.34	0.672	0.000207	0.00117	lm.nb		NM_011594.3:655
Tnfrsf1b	1.18	0.279	0.63	1.72	2.26	1.55	3.3	0.00022	0.00122	lm.nb	Axon, Cell Proliferation Go 0008283, Cell Soma, Cell Surface Receptor Linked Signal Transduction Go 0007166, Immune Response, Inflammatory Response, Integral To Membrane, Lipid Raft, Membrane, Membrane Fraction, Nucleus, Perinuclear Region Of Cytoplasm, Receptor Activity	NM_011610.3:3270
Mapk1	-0.375	0.0891	-0.55	-0.201	0.771	0.683	0.87	0.000225	0.00124	lm.nb	Cytoplasm, Cytoskeleton, Cytosol, Mitochondrion, Nucleus, Organ Morphogenesis, Protein Complex, Response To Toxin, Signal Transduction, Soluble Fraction, Transcription Dna Dependent	NM_011949.3:1210
Il1a	1.84	0.441	0.981	2.71	3.59	1.97	6.54	0.000242	0.00132	lm.nb	Cell Surface, Cytosol, Extracellular Region, Extracellular Space, Immune Response, Inflammatory Response, Negative Regulation Of Cell Proliferation, Positive Regulation Of Cytokine Secretion, Positive Regulation Of I Kappab Kinase Nf Kappab Cascade, Positive Regulation Of Transcription From Rna Polymerase Ii Promoter	NM_010554.4:225
Gpbar1	1.42	0.339	0.752	2.08	2.67	1.68	4.23	0.000247	0.00133	lm.nb		NM_174985.1:385
Mmp12	1.76	0.422	0.932	2.59	3.39	1.91	6.01	0.000254	0.00135	lm.nb		NM_008605.3:592
Bcap31	-0.316	0.0766	-0.467	-0.166	0.803	0.724	0.891	0.000282	0.00148	loglinear	Apoptosis Go, Endoplasmic Reticulum, Immune Response, Integral To Membrane, Integral To Plasma Membrane, Membrane, Mitochondrion, Plasma Membrane, Receptor Activity, Transport	NM_012060.4:65
Cd36	-1.43	0.351	-2.11	-0.737	0.372	0.231	0.6	0.000342	0.00178	lm.nb	Apical Part Of Cell, Cell Surface, Cell Surface Receptor Linked Signal Transduction Go 0007166, External Side Of Plasma Membrane, Golgi Apparatus, Integral To Membrane, Lipid Raft, Membrane, Microsome, Mitochondrion, Negative Regulation Of Angiogenesis, Plasma Membrane, Positive Regulation Of I Kappab Kinase Nf Kappab Cascade	NM_007643.3:1520
Thy1	-1.05	0.26	-1.56	-0.54	0.483	0.339	0.688	0.000363	0.00187	lm.nb	Anchored To Membrane, Angiogenesis, Cell Cell Adhesion, Cell Surface, Cytosol, Dendrite, Endoplasmic Reticulum, External Side Of Plasma Membrane, Lipid Raft, Membrane, Plasma Membrane, Positive Regulation Of T Cell Activation	NM_009382.3:425
Ccl24	2.23	0.554	1.14	3.32	4.69	2.21	9.95	0.000371	0.00189	lm.nb	Chemokine Activity, Cytokine Activity, Extracellular Region, Extracellular Space, Immune Response, Inflammatory Response, Positive Regulation Of Angiogenesis, Positive Regulation Of Cell Migration, Regulation Of Cell Shape	NM_019577.4:335
Gpi1	-0.944	0.237	-1.41	-0.48	0.52	0.377	0.717	0.000418	0.0021	lm.nb	Angiogenesis, Cytokine Activity, Cytoplasm, Cytosol, Extracellular Region, Extracellular Space, Growth Factor Activity, Nucleus, Plasma Membrane, Soluble Fraction	NM_008155.3:2675
Smad5	-0.502	0.126	-0.75	-0.255	0.706	0.595	0.838	0.000426	0.00212	lm.nb	Angiogenesis, Cytoplasm, Multicellular Organismal Development, Nucleus, Positive Regulation Of Transcription From Rna Polymerase Ii Promoter, Protein Amino Acid Phosphorylation, Regulation Of Transcriptiondna Dependent, Transcription Dna Dependent, Transcription Factor Complex	NM_008541.2:2630
Il11ra1	-1.73	0.436	-2.58	-0.871	0.302	0.167	0.547	0.000452	0.00223	lm.nb	Cytokine And Chemokine Mediated Signaling Pathway, Hematopoietin Interferon Classd200 Domain Cytokine Receptor Activity, Integral To Membrane, Membrane, Positive Regulation Of Cell Proliferation, Receptor Activity	NM_010549.3:22
Tgfbr2	-0.498	0.127	-0.748	-0.249	0.708	0.596	0.841	0.000498	0.00243	lm.nb	Brain Development, Cell Surface, Cytoplasm, Cytosol, External Side Of Plasma Membrane, Integral To Membrane, Integral To Plasma Membrane, Membrane, Membrane Fraction, Negative Regulation Of Cell Proliferation, Organ Morphogenesis, Plasma Membrane, Receptor Complex, Regulation Of Growth	NM_009371.2:475
Mapk14	-0.286	0.0745	-0.432	-0.14	0.82	0.741	0.907	0.000615	0.00296	loglinear	Angiogenesis, Cytoplasm, Cytosol, Mitochondrion, Nucleus, Positive Regulation Of Transcription From Rna Polymerase Ii Promoter, Protein Amino Acid Autophosphorylation, Protein Kinase Cascade, Response To Stress, Soluble Fraction, Transcription Dna Dependent	NM_011951.2:1420
Prkcd	-0.572	0.149	-0.864	-0.28	0.673	0.549	0.824	0.000621	0.00296	lm.nb	Cytoplasm, Cytosol, Endoplasmic Reticulum, Membrane, Membrane Fraction, Mitochondrion, Nuclear Matrix, Nucleus, Plasma Membrane, Positive Regulation Of Map Kinase Activity, Protein Amino Acid Autophosphorylation	NM_011103.2:1265
Ltb4r2	1.44	0.377	0.703	2.18	2.72	1.63	4.53	0.000639	0.00302	lm.nb	G Protein Coupled Receptor Activity, G Protein Coupled Receptor Protein Signaling Pathway, Integral To Membrane, Membrane, Membrane Fraction, Plasma Membrane, Receptor Activity, Signal Transduction	NM_020490.2:788
Ccl2	1.8	0.473	0.877	2.73	3.49	1.84	6.63	0.000658	0.00308	lm.nb	Angiogenesis, Anti Apoptosis, Cell Soma, Cytoplasm, Extracellular Region, Extracellular Space, Immune Response, Inflammatory Response, Negative Regulation Of Angiogenesis, Positive Regulation Of T Cell Activation, Regulation Of Cell Shape	NM_011333.3:415
Tollip	-0.436	0.114	-0.66	-0.211	0.739	0.633	0.864	0.000673	0.00312	lm.nb	Cytoplasm, Inflammatory Response, Innate Immune Response, Perinuclear Region Of Cytoplasm, Phosphorylation, Signal Transduction	NM_023764.3:260
Nox4	-2.28	0.601	-3.46	-1.1	0.206	0.091	0.465	0.000691	0.00317	lm.nb	Apical Plasma Membrane, Cell Junction, Endoplasmic Reticulum, Focal Adhesion, Integral To Membrane, Membrane, Mitochondrion, Negative Regulation Of Cell Proliferation, Perinuclear Region Of Cytoplasm, Plasma Membrane, Positive Regulation Of Map Kinase Activity	NM_015760.4:1535
Stat3	0.335	0.0889	0.161	0.509	1.26	1.12	1.42	0.000741	0.00337	loglinear	Cytoplasm, Jak Stat Cascade, Nucleus, Plasma Membrane, Positive Regulation Of Transcription From Rna Polymerase Ii Promoter, Positive Regulation Of Transcriptiondna Dependent, Regulation Of Transcriptiondna Dependent, Signal Transduction, Transcription Dna Dependent	NM_213659.2:2130
Fadd	-0.565	0.152	-0.863	-0.267	0.676	0.55	0.831	0.000856	0.00385	lm.nb	Apoptosis Go, Cytoplasm, Defense Response To Virus, Identical Protein Binding, Induction Of Apoptosis By Extracellular Signals, Innate Immune Response, Lipid Raft, Neuron Projection, Positive Regulation Of Transcription From Rna Polymerase Ii Promoter, Protein Complex, Regulation Of Apoptosis, Signal Transduction	NM_010175.5:2641
Tgfbi	-0.872	0.236	-1.33	-0.41	0.546	0.397	0.752	0.000895	0.00399	lm.nb	Extracellular Region, Extracellular Space	NM_009369.4:1295
Cd34	-1.22	0.338	-1.88	-0.559	0.429	0.271	0.679	0.00112	0.00495	lm.nb	Cell Cell Adhesion, Cell Surface, Cytoplasm, External Side Of Plasma Membrane, Extracellular Region, Hemopoiesis, Integral To Membrane, Membrane, Perinuclear Region Of Cytoplasm, Plasma Membrane, Positive Regulation Of Angiogenesis	NM_001111059.1:560
Tbk1	-0.416	0.115	-0.643	-0.19	0.749	0.64	0.877	0.00115	0.00503	lm.nb	Cytoplasm, Innate Immune Response, Kinase Activity, Nucleotide Binding, Phosphorylation, Positive Regulation Of Transcription From Rna Polymerase Ii Promoter, Protein Amino Acid Phosphorylation, Protein Kinase Activity, Protein Serine Threonine Kinase Activity, Response To Virus	NM_019786.4:440
Il33	1.39	0.385	0.632	2.14	2.62	1.55	4.41	0.00116	0.00505	lm.nb	Cytokine Activity, Extracellular Region, Extracellular Space, Nucleus, Positive Regulation Of Transcription From Rna Polymerase Ii Promoter	NM_133775.1:1011
Il1r2	2.06	0.571	0.936	3.18	4.16	1.91	9.03	0.00118	0.00506	lm.nb	Cytokine And Chemokine Mediated Signaling Pathway, Extracellular Region, Integral To Membrane, Membrane, Plasma Membrane, Receptor Activity	NM_010555.4:1077
Pdgfb	-0.775	0.217	-1.2	-0.35	0.585	0.436	0.785	0.00125	0.0053	lm.nb	Basolateral Plasma Membrane, Cell Surface, Cytoplasm, Extracellular Region, Membrane, Multicellular Organismal Development, Negative Regulation Of Transcription Dna Dependent, Positive Regulation Of Cell Proliferation, Positive Regulation Of Transcriptiondna Dependent	NM_011057.3:2325
Maf	-1.03	0.293	-1.6	-0.453	0.491	0.33	0.73	0.00149	0.00628	lm.nb	Cytokine Production, Cytoplasm, Negative Regulation Of Transcription From Rna Polymerase Ii Promoter, Nucleus, Positive Regulation Of Transcription From Rna Polymerase Ii Promoter, Protein Homodimerization Activity, Regulation Of Transcriptiondna Dependent, Transcription Dna Dependent	NM_001025577.2:43
Cebpb	0.652	0.187	0.285	1.02	1.57	1.22	2.03	0.0016	0.00664	lm.nb	Anti Apoptosis, Cytoplasm, Negative Regulation Of Transcription Dna Dependent, Nuclear Chromatin, Nuclear Matrix, Nucleus, Positive Regulation Of Transcription From Rna Polymerase Ii Promoter, Positive Regulation Of Transcriptiondna Dependent, Regulation Of Transcriptiondna Dependent, Transcription Dna Dependent	NM_009883.3:1147
Tyk2	-0.502	0.144	-0.785	-0.219	0.706	0.58	0.859	0.00162	0.00664	lm.nb	Atp Binding, Cytoplasm, Kinase Activity, Nucleotide Binding, Nucleus, Phosphorylation	NM_018793.2:3465
Ccrl1	-1.51	0.436	-2.37	-0.661	0.35	0.194	0.632	0.00162	0.00664	lm.nb	G Protein Coupled Receptor Activity, G Protein Coupled Receptor Protein Signaling Pathway, Integral To Membrane, Membrane, Plasma Membrane, Receptor Activity, Signal Transduction	NM_145700.2:780
C2	-1.06	0.307	-1.66	-0.46	0.479	0.316	0.727	0.00171	0.00695	lm.nb	Extracellular Region, Innate Immune Response, Peptidase Activity, Proteolysis, Serine Type Endopeptidase Activity, Serine Type Peptidase Activity	NM_013484.2:2359
Ebi3	-0.766	0.222	-1.2	-0.331	0.588	0.435	0.795	0.00172	0.00695	lm.nb	Cytokine Activity, Cytokine And Chemokine Mediated Signaling Pathway, Extracellular Region, Extracellular Space, Hematopoietin Interferon Classd200 Domain Cytokine Receptor Activity, Membrane	NM_015766.2:1015
Cd164	-0.205	0.0597	-0.322	-0.0881	0.867	0.8	0.941	0.0018	0.00721	loglinear	Endosome, Heterophilic Cell Adhesion, Integral To Membrane, Lysosome, Membrane, Plasma Membrane	NM_016898.2:688
Trp53	0.812	0.24	0.342	1.28	1.76	1.27	2.43	0.00205	0.00815	lm.nb	Cytoplasm, Cytosol, Endoplasmic Reticulum, Mitochondrion, Negative Regulation Of Apoptosis, Nuclear Chromatin, Nuclear Matrix, Nucleolus, Nucleus, Positive Regulation Of Transcriptiondna Dependent, Protein Complex, Soluble Fraction, Transcription Factor Complex	NM_011640.1:1835
Tfrc	0.931	0.276	0.39	1.47	1.91	1.31	2.77	0.00212	0.00833	lm.nb	Cell Surface, Endosome, Extracellular Region, Integral To Membrane, Membrane, Mitochondrion, Peptidase Activity, Perinuclear Region Of Cytoplasm, Plasma Membrane, Proteolysis, Receptor Activity, Receptor Mediated Endocytosis	NM_011638.3:1930
Tgfbr1	-0.327	0.0973	-0.518	-0.137	0.797	0.698	0.91	0.00218	0.00845	lm.nb	Apical Plasma Membrane, Basolateral Plasma Membrane, Cell Junction, Integral To Membrane, Membrane, Negative Regulation Of Apoptosis, Plasma Membrane, Positive Regulation Of Cell Proliferation, Positive Regulation Of Transcriptiondna Dependent, Protein Complex, Receptor Complex, Signal Transduction	NM_009370.2:4425
Il13	1.48	0.44	0.616	2.34	2.79	1.53	5.06	0.00218	0.00845	lm.nb	Cytokine Activity, Cytoplasm, External Side Of Plasma Membrane, Extracellular Region, Extracellular Space, Hematopoietin Interferon Classd200 Domain Cytokine Receptor Binding, Immune Response	NM_008355.2:425
Cx3cr1	-0.677	0.206	-1.08	-0.274	0.625	0.473	0.827	0.0026	0.00998	lm.nb	Cytokine And Chemokine Mediated Signaling Pathway, G Protein Coupled Receptor Protein Signaling Pathway, Integral To Membrane, Membrane, Negative Regulation Of Angiogenesis, Negative Regulation Of Apoptosis, Neuron Projection, Perinuclear Region Of Cytoplasm, Plasma Membrane, Positive Regulation Of Angiogenesis, Signal Transduction	NM_009987.3:2696
Map4k4	-0.41	0.125	-0.655	-0.165	0.753	0.635	0.892	0.00267	0.0101	lm.nb	Cytoplasm, Kinase Activity, Nucleotide Binding, Phosphorylation, Protein Amino Acid Phosphorylation, Protein Kinase Activity, Protein Kinase Cascade, Protein Serine Threonine Kinase Activity, Regulation Of Catalytic Activity, Response To Stress	NM_008696.2:3425
Mmp17	-1.49	0.455	-2.39	-0.602	0.355	0.191	0.659	0.00268	0.0101	lm.nb		NM_011846.4:3232
[truncated: 344 more rows]

## Sheet: WT vs. tcdR, day 4
	Log2 fold change	std error (log2)	Lower confidence limit (log2)	Upper confidence limit (log2)	Linear fold change	Lower confidence limit (linear)	Upper confidence limit (linear)	P-value	BH.p.value	method	Gene.sets	probe.ID
[truncated: 468 more rows]

[truncated: 2 more sheets: WT day 4 vs. WT day 2, tcdR day 4 vs tcdR day 2]
